# Supplementary material for: Importance of details in food descriptions in estimating population nutrient intake distributions
Source: Nutr J. 2019 Mar 15;18:17. doi: 10.1186/s12937-019-0443-5 (PMC6419831; doi:10.1186/s12937-019-0443-5)
Supplement: Supplementary file 2 — The population two days’ average of energy and nutrient intake distributions before and after facets’ deletion at cut-off at 0.8. The population means and percentiles of two days’ average energy, macro- and micronutrient intake distributions before and after facets’ deletion and percent difference (% D) for the Dutch population aged 7 to 69 years (DNFCS 2007–2010) (n = 3819). (XLSX 62 kb) [file 12937_2019_443_MOESM2_ESM.xlsx]

## Sheet: Sheet1
Additional File 2. The population two days’ average of energy and nutrient intake distributions before and after facets’ deletion at cut-off at 0.80.
	7-18 years						19-69 years						All ages
	Male			Female			Male			Female			Male			Female
Nutrients	Original	Adapted	% difference	Original	Adapted	% difference	Original	Adapted	% difference	Original	Adapted	% difference	Original	Adapted	% difference	Original	Adapted	% difference
Energy(kcal)
P5	1456.66	1456.66	0	1314.18	1314.18	0	1481.61	1481.61	0	1121.4	1121.53	0.0111601	1481.09	1481.09	0	1163.11	1164.99	0.161636
P25	1858.98	1849.32	0.519461	1670.8	1673.72	0.174814	2048.01	2048.01	0	1538.57	1538.57	0	2010.14	2008.95	0.0595174	1564.84	1564.84	0
P50	2225.77	2225.77	0	1915.45	1915.45	0	2482.88	2480.33	0.10282	1837.33	1837.33	0	2421.25	2415.84	0.22354	1852.81	1852.25	0.0300019
P75	2653.5	2653.5	0	2200.15	2197.84	0.104899	2963.51	2963.51	0	2222.89	2224.66	0.0797808	2907.03	2907.03	0	2220.04	2222.14	0.0947785
P95	3676.04	3667.05	0.244766	2694.09	2694.09	0	3748.86	3748.86	0	2834.36	2834.36	0	3742.46	3742.46	0	2812.93	2812.93	0
Mean	2326.35	2326.16	0.00803166	1951.12	1951.45	0.0167124	2534.37	2535.01	0.0249669	1902.48	1902.46	0.00100954	2496.49	2496.97	0.0193669	1911.07	1911.11	0.00218679
Protein(g)
P5	41.1237	41.1464	0.055248	37.0159	37.0159	0	54.5893	54.813	0.409732	42.3739	42.3739	0	49.243	49.243	0	41.2284	41.2284	0
P25	56.1023	56.1023	0	50.157	50.1475	0.0190786	74.193	74.193	0	56.532	56.5303	0.00312517	69.6318	69.6318	0	54.904	54.9097	0.0103453
P50	69.0824	69.0804	0.00291286	59.3819	59.3151	0.112456	87.3811	87.3811	0	67.9694	67.9694	0	84.3298	84.2614	0.0810862	66.3223	66.2491	0.110325
P75	86.0785	86.0785	0	70.3148	70.2994	0.0218286	104.915	104.932	0.0162417	82.0684	82.0684	0	102.273	102.273	0	79.9532	79.9664	0.0166057
P95	114.495	114.495	0	91.1919	91.1919	0	132.82	132.82	0	102.192	102.192	0	130.731	130.731	0	101.453	101.373	0.0793364
Mean	72.358	72.3477	0.0143368	61.2223	61.2262	0.00627731	90.2353	90.2453	0.0110412	70.0861	70.0866	0.000732668	86.9796	86.9858	0.00719644	68.5203	68.5214	0.00160785
Fat(g)
P5	45.4124	45.4124	0	40.2108	40.0337	0.440441	47.3982	47.3982	0	34.4838	34.4838	0	46.8081	46.8081	0	34.6961	34.6961	0
P25	63.1538	63.2357	0.129661	56.2885	56.2357	0.093762	73.0146	73.0146	0	52.4241	52.4241	0	71.4629	71.3766	0.120685	53.1617	53.0869	0.140705
P50	82.5194	82.5194	0	69.9324	70.2687	0.480959	94.8111	94.8111	0	68.4715	68.5348	0.0924355	92.4607	92.4607	0	68.747	68.747	0
P75	102.176	102.176	0	85.5652	85.6058	0.0474463	117.886	118.135	0.210558	89.6616	89.6616	0	115.501	115.501	0	89.0023	89.0023	0
P95	151.49	151.49	0	112.099	112.099	0	157.772	158.263	0.311368	121.947	122.71	0.6253	157.68	157.708	0.0180668	120.076	121.18	0.919552
Mean	86.9366	86.9253	0.0130191	72.4326	72.4635	0.042625	97.7191	97.7507	0.0323628	72.7867	72.8034	0.02297	95.7554	95.7792	0.0248592	72.7242	72.7434	0.0264283
SFA(G)
P5	15.9966	16.0616	0.406576	14.367	14.367	0	16.3801	16.3801	0	11.9723	11.9723	0	16.3605	16.3605	0	12.0769	12.1964	0.989203
P25	23.3132	23.2546	0.251501	21.03	21.0326	0.0122088	26.7638	26.7384	0.0950204	19.515	19.515	0	26.1613	26.147	0.0547758	19.7617	19.7617	0
P50	29.999	29.9023	0.32239	26.6333	26.7057	0.27182	34.4128	34.5032	0.262699	26.176	26.1349	0.157028	33.4459	33.5086	0.18773	26.3244	26.3456	0.0805758
P75	38.5756	38.5609	0.0380265	32.7336	32.7382	0.014177	43.6627	43.7528	0.206409	34.5141	34.4957	0.0533008	42.7714	42.7714	0	34.0741	34.0741	0
P95	53.9451	53.9451	0	43.9393	44.0343	0.216176	60.2434	60.2434	0	48.8254	48.8254	0	58.1417	58.1417	0	47.7138	47.7138	0
Mean	32.0426	32.0337	0.0276341	27.4804	27.4925	0.0438729	35.9378	35.9495	0.0324931	27.7718	27.769	0.0101555	35.2285	35.2364	0.0225333	27.7204	27.7202	0.000693556
MUFA(G)
P5	14.4404	14.4404	0	13.0372	13.0372	0	15.2931	15.2931	0	10.0526	10.0531	0.00484434	14.9313	14.9313	0	10.5424	10.6059	0.602409
P25	22.3605	22.3605	0	19.0344	19.0344	0	24.3615	24.3615	0	17.2477	17.2408	0.0401373	24.1036	24.1034	0.000953726	17.4355	17.4355	0
P50	28.6615	28.6492	0.0428826	24.8261	24.8907	0.259839	31.7285	31.7285	0	23.2597	23.2878	0.120763	31.2369	31.2369	0	23.535	23.535	0
P75	36.8249	36.8249	0	30.983	30.9961	0.0421566	41.0934	41.1273	0.0824513	30.2443	30.2826	0.126506	40.5359	40.5753	0.0970355	30.3561	30.5594	0.669428
P95	55.2246	55.2246	0	40.7897	40.7897	0	56.9435	56.9435	0	43.9078	43.9078	0	56.7568	56.7568	0	43.206	43.206	0
Mean	30.9379	30.939	0.00342375	25.3572	25.3738	0.0653269	33.7776	33.7919	0.0423157	24.6855	24.701	0.0629172	33.2604	33.2723	0.0357274	24.8042	24.8199	0.0633524
PUFA(g)
P5	7.09288	7.09288	0	6.08853	6.08853	0	7.68079	7.68079	0	5.63144	5.63144	0	7.62052	7.64627	0.337856	5.69227	5.69227	0
P25	11.0201	11.0201	0	9.55453	9.55078	0.0393383	13.2833	13.2552	0.211196	9.11474	9.12407	0.102443	12.7231	12.7231	0	9.17265	9.17862	0.0650839
P50	15.1642	15.1642	0	12.8866	12.869	0.136489	18.6909	18.6348	0.300013	12.792	12.7796	0.097448	17.9161	17.9161	0	12.8287	12.8032	0.198638
P75	20.8377	20.8377	0	16.8033	16.8033	0	25.2248	25.2007	0.0955838	17.3441	17.3441	0	24.5316	24.5316	0	17.3055	17.3055	0
P95	33.5277	33.5277	0	24.1714	24.1714	0	36.7632	36.7632	0	26.8728	26.8728	0	36.2506	36.2506	0	26.3145	26.3145	0
Mean	16.9596	16.9587	0.00546285	13.6323	13.624	0.0604973	19.8351	19.8401	0.0250351	14.0522	14.0528	0.00445028	19.3114	19.3153	0.0201574	13.978	13.977	0.00673942
TFA(g)
P5	0.449851	0.442464	1.6421	0.400196	0.400196	0	0.492028	0.491445	0.118405	0.361028	0.365277	1.17706	0.485908	0.481185	0.972168	0.37006	0.37006	0
P25	0.77778	0.77912	0.172308	0.722955	0.725558	0.359986	0.941635	0.941839	0.0215945	0.694339	0.694339	0	0.898999	0.900238	0.137771	0.699686	0.700265	0.0827532
P50	1.11492	1.11492	0	1.04268	1.04498	0.220668	1.41359	1.41359	0	1.08154	1.08154	0	1.35198	1.35347	0.110134	1.07254	1.07499	0.228879
P75	1.70235	1.70138	0.0568383	1.5077	1.514	0.417601	2.00701	2.00769	0.0341289	1.65084	1.65084	0	1.92879	1.93078	0.103605	1.63187	1.63187	0
P95	2.89685	2.88405	0.441859	2.50914	2.53233	0.924313	3.5124	3.5124	0	2.93815	2.93815	0	3.31782	3.31782	0	2.86417	2.88516	0.732742
Mean	1.34389	1.34328	0.0453048	1.19609	1.20024	0.347136	1.60196	1.60301	0.0652505	1.30273	1.30242	0.0241742	1.55497	1.55571	0.0478496	1.28389	1.28437	0.0369347
ALA(g)
P5	642.273	642.273	0	594.042	594.042	0	860.996	836.326	2.86538	607.422	607.422	0	803.686	801.762	0.239411	606.859	606.859	0
P25	1019.63	1019.63	0	914.243	920.754	0.712157	1378.08	1378.08	0	1009.51	1009.51	0	1295.4	1295.4	0	994.069	994.069	0
P50	1379.54	1380.05	0.0371668	1204.99	1204.99	0	1906.34	1906.34	0	1345.62	1347.31	0.125836	1806.3	1801.93	0.242326	1312.73	1312.54	0.0148545
P75	1935.9	1935.46	0.0229115	1600.28	1601.4	0.0700567	2513.62	2513.62	0	1841.41	1842.88	0.0796233	2437.04	2431.98	0.207599	1793.41	1793.43	0.00104292
P95	3191.94	3191.94	0	2285.72	2285.72	0	3761.77	3761.77	0	2864.56	2864.56	0	3615.28	3611.53	0.103723	2789.81	2789.81	0
Mean	1569.12	1569.16	0.00232893	1303.48	1303.78	0.023422	2053.85	2053.32	0.0256081	1493.99	1494.69	0.0467849	1965.57	1965.15	0.0215465	1460.33	1460.96	0.0431009
Marine(g)
P5	1.92	1.92	0	2.01	2.01	0	3.1	3.24557	4.69582	2.9	2.96	2.06897	2.864	3	4.7486	2.625	2.68	2.09524
P25	7.855	7.855	0	7.44	7.468	0.376344	13.317	13.317	0	10.735	10.8327	0.909949	11.7872	12.0337	2.09196	10.18	10.1684	0.114416
P50	15.943	16.0061	0.395726	16.3314	16.3314	0	28.125	28.125	0	25.2055	25.2055	0	25.7674	25.7674	0	23.0553	23.0553	0
P75	39.775	40.095	0.804525	36.8892	36.8892	0	118.025	118.025	0	104.999	104.999	0	94.4207	94.4207	0	78.8304	78.8304	0
P95	382.838	382.838	0	355.523	355.523	0	957.693	957.693	0	959.601	959.601	0	829.38	829.38	0	890.9	890.9	0
Mean	77.3226	77.3672	0.0576801	70.0819	70.07	0.0171128	170.133	170.157	0.0141151	172.631	172.639	0.00477638	153.231	153.259	0.0181186	154.515	154.519	0.0030225
Cholesterol(mg)
P5	60.9555	60.0339	1.51182	56.9267	56.9267	0	86.3265	86.3265	0	64.6697	64.6697	0	76.9033	77.252	0.453456	61.7264	61.7264	0
P25	104.815	105.065	0.238057	90.3763	90.3763	0	136.675	136.675	0	111.822	111.817	0.00470209	130.424	130.086	0.258796	107.339	107.369	0.0282285
P50	146.862	147.895	0.702906	127.381	127.506	0.0984992	199.444	199.19	0.127336	160.629	160.629	0	188.026	187.417	0.323855	153.95	153.95	0
P75	209.342	210.172	0.396563	181.805	182.464	0.362948	273.241	274.575	0.488048	230.564	230.564	0	260.165	260.165	0	221.11	221.645	0.242109
P95	338.539	337.433	0.32674	297.819	297.819	0	465.125	465.125	0	378.422	378.422	0	446.615	446.615	0	366.196	366.196	0
Mean	166.794	166.823	0.0178007	146.008	146.389	0.261224	222.406	222.41	0.00199729	182.454	182.492	0.021262	212.278	212.287	0.00425867	176.015	176.114	0.0564263
Carbonhydrates(g)
P5	187.466	187.466	0	160.148	160.703	0.34678	146.755	146.755	0	117.387	117.387	0	150.612	150.612	0	120.629	120.629	0
P25	238.103	238.103	0	213.346	213.795	0.210492	213.855	213.855	0	170.513	170.513	0	218.498	218.487	0.00542682	175.671	175.437	0.133077
P50	287.416	287.416	0	245.914	246.129	0.0876803	265.584	265.584	0	208.452	208.404	0.0226881	269.922	269.922	0	215.722	215.659	0.0292661
P75	344.365	344.365	0	286.439	286.312	0.0443368	330.231	330.328	0.0294845	250.837	250.837	0	333.968	333.968	0	259.944	259.897	0.0178607
P95	453.535	453.535	0	359.025	359.025	0	436.217	433.794	0.555533	337.807	337.807	0	438.792	438.792	0	340.963	340.963	0
Mean	298.881	298.867	0.00466235	251.827	251.836	0.00363861	276.52	276.597	0.027776	215.286	215.247	0.0179552	280.593	280.653	0.0214834	221.741	221.711	0.0136229
Modisac(g)
P5	79.2453	79.4703	0.283929	65.0362	65.0362	0	42.3519	42.3519	0	37.8508	37.8508	0	45.5516	45.5516	0	41.4895	41.2595	0.554383
P25	119.716	119.678	0.0315391	103.241	103.241	0	81.6586	81.6586	0	72.6957	72.6957	0	86.2423	86.2423	0	76.0119	75.9711	0.0536409
P50	148.189	148.149	0.0269275	130.502	130.612	0.0842599	113.831	113.831	0	95.7283	95.4368	0.304483	122.283	122.283	0	102.508	102.482	0.0256261
P75	185.293	185.293	0	161.427	161.318	0.0676732	159.367	159.654	0.180098	129.403	129.237	0.128554	165.949	166.522	0.345619	136.77	136.798	0.0203007
P95	263.378	263.378	0	217.538	217.538	0	243.256	243.256	0	192.575	195.105	1.31387	246.372	246.372	0	199.738	199.738	0
Mean	156.487	156.476	0.00754792	133.963	133.981	0.0131476	124.747	124.742	0.00350997	103.545	103.462	0.0803376	130.527	130.521	0.0043916	108.919	108.854	0.0600254
Polysac(g)
P5	81.9774	81.9774	0	74.0509	74.0509	0	80.3516	80.3516	0	61.1448	61.1448	0	80.6003	80.6003	0	63.0042	63.0042	0
P25	112.883	112.883	0	94.604	94.604	0	118.484	118.559	0.0633108	88.1551	88.1551	0	117.201	117.537	0.286235	89.8913	89.8913	0
P50	135.637	135.637	0	115.2	115.1	0.0871064	148.092	148.262	0.115317	108.473	108.605	0.122452	145.367	145.367	0	109.584	109.588	0.00365981
P75	165.503	165.43	0.0442525	137.011	136.777	0.170784	179.706	179.706	0	129.502	129.666	0.126246	177.027	177.567	0.305356	131.161	131.346	0.140393
P95	221.316	221.272	0.0197126	172.477	172.477	0	233.703	233.703	0	175.189	174.778	0.234295	233.369	233.369	0	174.901	174.778	0.0699083
Mean	142.314	142.311	0.00219027	117.793	117.784	0.00751588	151.689	151.77	0.0535056	111.682	111.725	0.0385079	149.982	150.048	0.0438811	112.761	112.795	0.0300147
Fibre(g)
P5	9.78311	9.78311	0	9.03879	9.03879	0	11.5887	11.5887	0	9.63007	9.63007	0	10.8693	10.8693	0	9.46553	9.46553	0
P25	13.8789	13.8789	0	12.6342	12.6317	0.0196249	16.8512	16.8724	0.125842	14.2037	14.1592	0.312974	16.2546	16.2977	0.265353	13.8692	13.865	0.0302351
P50	17.4951	17.5156	0.11739	15.4839	15.4694	0.0935564	21.5273	21.5273	0	17.5621	17.5621	0	20.9705	21.0302	0.284451	17.17	17.17	0
P75	21.7262	21.7287	0.0115068	18.6372	18.6372	0	26.4277	26.4734	0.173045	22.0315	22.0315	0	25.844	25.8824	0.14846	21.2962	21.2962	0
P95	29.9255	29.9691	0.14568	24.6428	24.6428	0	35.6369	35.5897	0.1326	28.5922	28.5922	0	35.3255	35.3255	0	28.3548	28.264	0.320347
Mean	18.4555	18.4582	0.0145719	15.965	15.9633	0.0110294	22.3141	22.3155	0.00615984	18.4112	18.4028	0.0457139	21.6114	21.613	0.0074681	17.979	17.9718	0.040273
Calcium(mg)
P5	390.868	382.872	2.04554	332.172	332.172	0	469.892	468.983	0.19345	429.418	429.418	0	448.484	448.484	0	404.417	404.417	0
P25	686.279	684.856	0.207308	615.502	613.296	0.358381	790.99	791.645	0.0828063	707.651	707.651	0	769.44	769.525	0.0110209	694.671	694.671	0
P50	921.585	921.585	0	828.023	828.156	0.0159797	1091.59	1091.93	0.0312216	943.89	943.334	0.0589095	1049.16	1050.45	0.123627	923.831	923.181	0.0704455
P75	1231.83	1231.83	0	1072.06	1069.95	0.196812	1447.61	1447.61	0	1195.45	1193.46	0.166971	1403.11	1402.68	0.030138	1176.43	1174.98	0.123205
P95	1832.27	1832.27	0	1544.75	1544.75	0	1998.65	1998.65	0	1702.4	1702.4	0	1997.95	1997.95	0	1677.4	1677.4	0
Mean	995.429	994.519	0.09136	874.4	873.931	0.0536654	1148.49	1148.39	0.00867027	992.244	990.846	0.140938	1120.62	1120.37	0.0220471	971.426	970.192	0.127061
Copper(mg)
P5	0.588649	0.588649	0	0.552287	0.552287	0	0.716986	0.716986	0	0.580654	0.580654	0	0.676427	0.676427	0	0.569429	0.569429	0
P25	0.802287	0.801931	0.044448	0.725474	0.72568	0.0283232	0.979552	0.979552	0	0.818009	0.815509	0.305611	0.930412	0.930412	0	0.799205	0.799161	0.00560565
P50	0.988651	0.988651	0	0.872188	0.872188	0	1.21801	1.2181	0.00761418	1.01234	1.01043	0.188432	1.17821	1.17821	0	0.992779	0.992779	0
P75	1.25761	1.25761	0	1.05659	1.05659	0	1.48031	1.48291	0.175902	1.2593	1.26124	0.154426	1.44484	1.44837	0.244294	1.2232	1.2232	0
P95	1.70206	1.71068	0.506239	1.3691	1.36725	0.135049	2.02423	2.02423	0	1.69236	1.69236	0	1.97019	1.97019	0	1.65505	1.65219	0.17301
Mean	1.05867	1.05872	0.00537283	0.908214	0.907067	0.126231	1.26587	1.26613	0.0205045	1.07418	1.07399	0.01744	1.22814	1.22836	0.0181291	1.04486	1.0445	0.0341455
Iron(mg)
P5	5.1146	5.05016	1.26	4.72906	4.72906	0	6.45486	6.45486	0	5.60603	5.60603	0	5.86438	5.86438	0	5.38894	5.38894	0
P25	7.08236	7.08236	0	6.37788	6.37788	0	9.18403	9.18403	0	7.61773	7.61773	0	8.6861	8.71349	0.315353	7.31983	7.3143	0.0755592
P50	8.79986	8.78936	0.119381	7.66326	7.66427	0.0131236	11.1074	11.1074	0	9.19675	9.1912	0.0604242	10.7531	10.7531	0	8.88535	8.90106	0.176785
P75	10.9062	10.9062	0	9.26585	9.26585	0	13.3611	13.3448	0.121864	11.3648	11.3744	0.084313	13.1021	13.0883	0.104914	11.0065	11.0135	0.063636
P95	14.9059	14.9916	0.575065	12.1973	12.1973	0	17.6088	17.6088	0	15.203	15.2022	0.00526211	17.3668	17.3668	0	14.868	14.8623	0.0381157
Mean	9.24017	9.24124	0.011573	7.9976	7.99909	0.0185364	11.4897	11.4911	0.0121623	9.70666	9.70812	0.0149494	11.0801	11.0814	0.0120728	9.40475	9.4062	0.0154883
Iodine(µg)
P5	121.996	121.996	0	123.893	123.893	0	122.653	122.653	0	120.214	120.214	0	122.653	122.653	0	122.009	122.009	0
P25	195.607	195.607	0	189.898	189.898	0	195.639	195.639	0	185.402	185.402	0	195.639	195.639	0	186.499	186.499	0
P50	240.414	240.414	0	230.162	230.162	0	254.216	254.216	0	238.333	238.333	0	251.269	251.269	0	235.614	235.614	0
P75	296.745	296.745	0	273.208	273.208	0	321.947	321.947	0	292.033	292.033	0	317.322	317.322	1.79135e-14	287.125	287.125	0
P95	388.866	388.866	0	363.328	363.328	0	440.855	440.855	0	413.227	413.227	0	429.108	429.108	0	408.434	408.434	0
Mean	247.004	247.004	0	235.582	235.582	0	279.285	279.285	0	248.665	248.665	0	273.406	273.406	0	246.354	246.354	0
Magenesium(mg)
P5	156.652	156.652	0	143.138	143.257	0.0829302	218.503	218.503	0	179.124	178.474	0.363084	190.15	190.15	0	164.374	164.167	0.126068
P25	211.837	211.837	0	194.456	194.456	0	308.656	308.656	0	243.594	243.594	0	283.747	283.974	0.0798897	231.831	231.912	0.0352776
P50	267.076	266.659	0.156013	235.524	235.524	0	370.296	370.296	0	294.59	294.423	0.0568718	355.166	354.893	0.0768905	284.564	284.49	0.0258801
P75	337.163	337.194	0.00937233	279.506	278.837	0.239427	448.544	448.544	0	355.382	355.382	0	435.818	435.818	0	345.489	344.075	0.40911
P95	460.874	460.874	0	365.85	365.85	0	577.642	576.484	0.200509	465.219	472.63	1.59294	566.435	566.435	0	456.55	456.55	0
Mean	285.091	285.04	0.017601	241.412	241.28	0.0546577	383.606	383.597	0.00237629	306.34	306.255	0.0275891	365.665	365.649	0.00453799	294.87	294.777	0.0315041
Sodium(mg)
P5	1446.52	1446.52	0	1273.38	1267.42	0.467827	1624.93	1622.47	0.151454	1226.44	1222.31	0.337004	1533.06	1533.06	0	1234.32	1223.7	0.860453
P25	1951.38	1951.38	0	1748.31	1748.36	0.00291939	2357.14	2357.14	0	1773.18	1780.87	0.433556	2270.17	2272.43	0.0993775	1766.88	1771.72	0.273985
P50	2472.91	2473.06	0.00619189	2138.72	2138.72	0	2970.06	2962.73	0.247025	2235.92	2237.33	0.0634129	2873.24	2873.24	0	2225.06	2224.62	0.0199834
P75	3146.76	3146.76	0	2567.4	2567.44	0.00170445	3629.72	3629.72	0	2811.88	2811.88	0	3540.36	3542.81	0.0691863	2782.03	2782.49	0.016685
P95	4255.73	4255.73	0	3398.17	3398.17	0	4791.94	4791.94	0	3771.98	3772.05	0.0020297	4739.24	4739.26	0.000403862	3668.31	3668.34	0.000888369
Mean	2610.61	2610.27	0.0130752	2194.99	2194.71	0.0126538	3058.14	3057.41	0.0239519	2336.1	2335.5	0.0256257	2976.64	2975.98	0.0222147	2311.17	2310.63	0.0234493
Phosphorus(mg)
P5	757.186	761.013	0.505409	680.354	680.354	0	981.541	981.541	0	771.794	771.794	0	928.106	928.106	0	750.234	750.234	0
P25	1037.88	1037.88	0	940.408	940.408	0	1350.15	1351.49	0.0989246	1065.26	1066.16	0.0844459	1284.86	1284.86	0	1028.82	1028.82	0
P50	1313.22	1314.7	0.113256	1131.2	1131.2	0	1637.15	1637.15	0	1287.05	1287.05	0	1583.65	1583.65	0	1264.04	1264.09	0.0042199
P75	1651.86	1651.86	0	1382.75	1381.28	0.106283	2023.41	2023.41	0	1564.66	1564.08	0.0366165	1966.46	1964.9	0.0797968	1544.97	1543.87	0.0713337
P95	2223.19	2223.19	0	1782.09	1782.09	0	2640.79	2640.79	0	2041.72	2041.72	0	2543.15	2543.15	0	1981.16	1980.81	0.0175321
Mean	1384.72	1384.64	0.00591246	1175.81	1176.07	0.0222183	1707.37	1707.41	0.00223135	1338.04	1337.78	0.0190748	1648.61	1648.63	0.000985639	1309.38	1309.21	0.0125242
Potassium(mg)
P5	2511.41	2511.41	0	2540.94	2540.94	0	2728.09	2728.09	0	2634.28	2634.28	0	2647.24	2647.24	0	2629.74	2629.74	0
P25	3502.1	3502.1	0	3423.67	3423.67	0	3897.53	3897.53	0	3806.07	3806.07	0	3813.54	3813.54	0	3712.55	3712.55	0
P50	4248.07	4248.07	0	4176.85	4176.85	0	4980.88	4980.88	0	4784.4	4784.4	3.80192e-14	4804.48	4804.48	0	4670.58	4670.58	0
P75	4982.06	4982.06	0	4987.33	4987.33	0	6386.04	6386.04	0	6316.21	6316.21	0	6106.75	6106.75	0	6045.91	6045.91	0
P95	6826.01	6826.01	0	6652.11	6652.11	0	10583.8	10583.8	1.71866e-14	9414.07	9414.07	0	9827.59	9827.59	0	9058.12	9058.12	0
Mean	4416.59	4416.59	0	4303.61	4303.61	0	5482.27	5482.27	0	5298.58	5298.58	0	5288.19	5288.19	1.71986e-14	5122.81	5122.81	0
Selenium(µg)
P5	19.2525	19.1587	0.487176	17.4922	17.4867	0.0317268	25.8017	25.8017	0	20.6026	20.6026	0	22.7068	22.7068	0	19.9124	19.9124	0
P25	26.6376	26.5945	0.161671	24.3197	24.3197	0	37.0642	37.1104	0.12466	28.9678	28.9678	0	34.3607	34.3607	0	27.892	27.8825	0.0339095
P50	34.4969	34.4969	0	30.0928	30.0928	0	46.2416	46.2416	0	36.7019	36.7014	0.00130239	43.9173	43.9461	0.0655717	34.9358	34.9241	0.0334089
P75	44.6903	44.6903	0	36.347	36.3558	0.0242346	58.1428	58.1428	0	47.4074	47.4074	0	56.1595	56.1934	0.0603572	45.6748	45.672	0.00618582
P95	64.2783	64.0723	0.320441	51.0211	51.0211	0	92.951	93.2936	0.368514	68.8274	68.8274	0	87.3182	87.3182	0	66.6235	66.3842	0.359131
Mean	37.2094	37.2151	0.015449	31.5745	31.5733	0.00372551	50.3555	50.3699	0.0285909	39.925	39.9003	0.0619468	47.9614	47.9742	0.0267341	38.4498	38.4292	0.0535007
Zinc(mg)
P5	4.96165	4.96165	0	4.27955	4.27955	0	6.40187	6.40187	0	4.97962	5.01532	0.716867	5.68211	5.68211	0	4.84735	4.84735	0
P25	6.811	6.811	0	6.16447	6.16447	0	9.07009	9.07009	0	7.06979	7.06979	0	8.55419	8.55419	0	6.8814	6.8814	0
P50	8.53667	8.53667	0	7.47493	7.50398	0.388581	10.9166	10.9166	0	8.64629	8.64679	0.00579721	10.5782	10.5795	0.0126673	8.45377	8.45377	0
P75	10.6001	10.6202	0.189485	8.88491	8.88491	0	13.4178	13.4178	0	10.5213	10.5337	0.117306	12.9956	12.9956	0	10.2186	10.2201	0.0153904
P95	14.7043	14.7043	0	11.9355	11.9337	0.0149934	17.7603	17.7603	0	13.8151	13.8151	0	17.381	17.381	0	13.6965	13.6853	0.081522
Mean	9.03019	9.02999	0.00224955	7.73191	7.73048	0.0184431	11.3987	11.3996	0.00829787	8.99756	8.99288	0.0519685	10.9674	10.9681	0.0067163	8.77397	8.76987	0.0467494
RAE(µg)
P5	179.94	179.155	0.436405	178.741	177.965	0.433936	282.323	282.323	0	214.126	214.126	0	259.053	259.053	0	202.637	202.637	0
P25	366.607	368.223	0.44082	325.298	325.298	0	483.268	483.268	0	382.391	382.391	0	460.083	460.083	0	367.853	367.853	0
P50	537.827	537.447	0.0707213	459.942	459.723	0.0476172	707.509	709.494	0.280638	565.693	567.142	0.256137	667.648	669.503	0.277835	544.86	544.86	0
P75	807.083	818.953	1.47069	696.672	708.601	1.71223	1086.48	1091.04	0.419224	854.83	853.246	0.185328	1011.89	1029.12	1.70301	827.733	826.632	0.133063
P95	1702.92	1702.92	0	1495.41	1473.77	1.44681	2238.76	2249.32	0.471534	1957.57	2030.62	3.73151	2142.46	2146.25	0.177262	1878.6	1878.6	0
Mean	695.953	701.84	0.845975	610.854	608.796	0.336893	934.604	938.073	0.371177	764.898	765.757	0.112305	891.142	895.051	0.438706	737.685	738.029	0.0465943
Folate(µg)
P5	89.5525	89.5525	0	89.6665	90.9551	1.43703	139.378	139.378	0	113.493	113.493	0	124.104	124.104	0	105.894	105.894	0
P25	144.319	144.405	0.0595581	134.013	134.013	0	211.869	211.869	0	172.537	172.381	0.0905856	193.108	193.432	0.168013	162.474	162.914	0.270776
P50	187.788	187.543	0.130913	169.783	169.644	0.0821256	274.009	273.946	0.0228859	230.337	230.246	0.0397022	260.343	260.306	0.0140514	219.318	219.371	0.0245283
P75	258.929	258.685	0.0941509	222.829	222.829	0	368.437	368.308	0.035176	307.289	307.261	0.00938315	352.415	352.415	0	294.402	294.596	0.0657234
P95	398.123	398.472	0.0876861	334.7	334.7	0	563.76	563.76	0	465.35	465.35	0	550.496	550.496	0	437.317	437.317	0
Mean	210.866	210.746	0.0569011	185.779	185.638	0.0760056	304.322	304.243	0.026037	250.592	250.433	0.0635728	287.303	287.216	0.0301624	239.142	238.986	0.065279
Vitamin B1(mg)
P5	0.445919	0.445919	0	0.404532	0.403561	0.240028	0.556676	0.557191	0.0926115	0.444561	0.444387	0.0391507	0.531642	0.532136	0.0929309	0.435896	0.43363	0.519849
P25	0.680144	0.6787	0.212246	0.606212	0.605538	0.111203	0.844395	0.844395	0	0.698517	0.698517	0	0.811775	0.811775	0	0.680196	0.681032	0.12291
P50	0.920639	0.920639	0	0.806965	0.805297	0.206663	1.11029	1.11333	0.273911	0.89129	0.89129	0	1.0755	1.07608	0.0541465	0.876075	0.876075	0
P75	1.26517	1.26377	0.111014	1.06723	1.06723	0	1.50512	1.50333	0.119067	1.22315	1.21434	0.720429	1.46423	1.46296	0.0867911	1.19583	1.19299	0.236907
P95	1.97831	1.97831	0	1.64033	1.64033	0	2.41796	2.41796	0	1.9136	1.9136	0	2.31697	2.31697	0	1.88488	1.88363	0.0662457
Mean	1.02964	1.02932	0.0305653	0.87962	0.879833	0.0242851	1.25321	1.25334	0.010471	1.0121	1.01017	0.190996	1.21249	1.21254	0.00412466	0.988696	0.987142	0.15716
Vitamin B2(mg)
P5	0.631356	0.631356	0	0.536524	0.536524	0	0.781557	0.781557	0	0.603781	0.604854	0.177746	0.735864	0.735864	0	0.589833	0.589833	0
P25	1.03298	1.03298	0	0.914317	0.910443	0.423683	1.23736	1.23736	0	1.00558	0.99584	0.968347	1.19311	1.19311	0	0.988264	0.978662	0.971632
P50	1.3941	1.3936	0.0356396	1.22524	1.22524	0	1.63173	1.63173	0	1.34847	1.34751	0.0712037	1.60236	1.60069	0.104431	1.32377	1.31815	0.424336
P75	1.89217	1.89054	0.0862054	1.61024	1.61736	0.441899	2.16447	2.16432	0.00673774	1.7184	1.69833	1.16774	2.10634	2.10634	0	1.69627	1.68887	0.436178
P95	2.93491	2.93491	1.51313e-14	2.41195	2.42318	0.465619	3.1953	3.1953	0	2.4671	2.46688	0.00906618	3.14629	3.14629	0	2.45685	2.45493	0.0780147
Mean	1.5366	1.53621	0.0256674	1.31835	1.31751	0.0636356	1.79345	1.79366	0.0117882	1.42861	1.42446	0.290428	1.74668	1.74678	0.00578731	1.40913	1.40557	0.252945
Vitamin B6(mg)
P5	0.699944	0.694967	0.710952	0.655147	0.655147	0	0.946291	0.946291	0	0.733094	0.731769	0.180743	0.883552	0.885486	0.218891	0.704967	0.704292	0.0956888
P25	1.13483	1.13362	0.106542	0.983502	0.983502	0	1.48273	1.4733	0.635575	1.13025	1.12402	0.550833	1.39583	1.39583	0	1.09282	1.0892	0.331579
P50	1.5791	1.57894	0.0101324	1.29803	1.29142	0.509245	1.95255	1.95119	0.0695431	1.5456	1.5456	0	1.88974	1.89041	0.0356942	1.48954	1.49474	0.349748
P75	2.15442	2.15455	0.00580835	1.81847	1.81847	0	2.52775	2.52775	0	2.06349	2.06349	0	2.47603	2.47974	0.149865	2.01946	2.02758	0.401974
P95	3.77315	3.77315	0	2.97135	2.97135	0	4.14745	4.14745	0	3.4098	3.4098	0	4.08453	4.08453	0	3.27943	3.26629	0.400856
Mean	1.81184	1.81166	0.0100254	1.50102	1.49917	0.122723	2.16219	2.16217	0.000823894	1.7222	1.72037	0.10627	2.09838	2.09834	0.00227081	1.68313	1.6813	0.108862
Vitamin B12(µg)
P5	1.24223	1.24921	0.562081	1.06275	1.1028	3.76915	1.84992	1.83998	0.537499	1.28193	1.28193	0	1.69372	1.68324	0.618485	1.26993	1.26993	0
P25	2.28023	2.28919	0.392942	2.03269	2.03925	0.322587	3.17137	3.15356	0.561663	2.41432	2.40687	0.308558	2.98414	2.98414	0	2.33087	2.32637	0.192831
P50	3.33251	3.34601	0.404977	2.81215	2.82019	0.285866	4.5479	4.54571	0.0481863	3.44764	3.4399	0.224583	4.27343	4.26413	0.217659	3.30162	3.30162	0
P75	4.76501	4.7677	0.0563414	3.9885	3.99463	0.153649	6.30982	6.30307	0.106949	4.85924	4.85762	0.0331464	6.07002	6.06152	0.140112	4.74383	4.74383	0
P95	7.61544	7.60363	0.15506	6.23478	6.23478	0	10.6846	10.6846	0	9.2714	9.2714	0	10.3897	10.3897	0	8.555	8.555	0
Mean	3.78422	3.78249	0.0455158	3.16167	3.16821	0.206573	5.16554	5.16124	0.0834151	4.12315	4.11972	0.0831942	4.91398	4.91015	0.0780999	3.9533	3.95163	0.042255
Vitamin C(mg)
P5	23.9687	23.9687	0	23.1259	23.1259	0	26.4591	27.0127	2.09206	23.7142	23.8024	0.371963	26.2561	26.3232	0.255365	23.7142	23.8024	0.371963
P25	47.578	47.7854	0.436034	46.6034	46.6034	0	50.1324	50.2397	0.214096	50.7608	51.709	1.86792	49.5155	49.5182	0.00528473	49.8837	49.9127	0.0581768
P50	75.8102	75.8474	0.0491568	72.7898	72.7898	0	83.5267	83.5267	0	82.518	83.0636	0.661266	81.7138	81.7403	0.0323944	80.7771	80.7823	0.00644631
P75	114.883	114.883	0	110.277	110.42	0.129099	129.3	129.3	0	126.041	126.041	0	126.786	126.786	0	122.065	122.065	0
P95	176.373	176.373	0	169.35	171.966	1.54472	218.299	221.56	1.49365	208.753	208.753	0	210.324	210.324	0	204.491	204.491	0
Mean	85.948	86.0223	0.0864824	83.9031	83.9651	0.0739702	97.7003	97.8207	0.123263	95.0497	95.1318	0.0862986	95.56	95.672	0.117238	93.0806	93.1591	0.0843354
Vitamin D(µg)
P5	0.742562	0.741933	0.0846996	0.593136	0.593136	0	1.13112	1.11953	1.0245	0.695059	0.695059	0	1.03796	1.03771	0.0243744	0.662631	0.662631	0
P25	1.5423	1.53244	0.639132	1.38479	1.37498	0.708514	2.38644	2.38157	0.204061	1.70602	1.7056	0.0249652	2.20362	2.2009	0.123565	1.65068	1.64887	0.109661
P50	2.44961	2.44185	0.317081	2.09602	2.09416	0.0886961	3.47275	3.47275	0	2.61724	2.61724	0	3.29779	3.30833	0.31957	2.49975	2.49903	0.0290474
P75	3.58141	3.59134	0.277439	2.85779	2.85779	0	4.84696	4.84696	0	3.73772	3.72133	0.438404	4.65672	4.65507	0.0355334	3.56018	3.55196	0.231024
P95	5.93174	5.93174	0	4.42637	4.42637	0	7.66884	7.66884	0	6.48884	6.48884	0	7.5169	7.5169	0	6.11392	5.9601	2.51588
Mean	2.75253	2.74764	0.177521	2.22486	2.22275	0.0947258	3.86045	3.85945	0.0259597	3.0219	3.0192	0.0893853	3.65868	3.65697	0.0467251	2.8811	2.8785	0.0901138
Vitamin E(mg)
P5	5.26201	5.24823	0.261992	4.89434	4.89434	0	6.00272	6.00272	0	4.88852	4.88852	0	5.7733	5.71017	1.09355	4.88852	4.88852	0
P25	8.50205	8.4644	0.442782	7.46207	7.46207	0	10.2499	10.2499	0	7.94864	7.94864	0	9.9873	9.99853	0.112429	7.81579	7.81579	0
P50	11.5719	11.5575	0.124557	9.81928	9.81928	0	13.8007	13.7515	0.356303	10.7924	10.7924	0	13.3561	13.3524	0.0274154	10.621	10.6162	0.0455088
P75	15.9989	15.9989	0	13.1643	13.1643	0	18.5015	18.5015	0	14.3929	14.3431	0.345454	18.1249	18.1249	0	14.1448	14.0671	0.549712
P95	25.0299	25.0299	0	19.0944	18.9315	0.853207	27.8601	27.8601	0	22.172	21.7105	2.08148	27.1232	27.1232	0	21.1459	21.1142	0.149992
Mean	12.9815	12.9767	0.0368649	10.649	10.6334	0.146443	15.0176	15.0181	0.00293822	11.8016	11.7806	0.178546	14.6468	14.6463	0.00348636	11.598	11.5779	0.173339
Percent difference larger than 1% are shown in bold.
