# Supplementary material for: Importance of details in food descriptions in estimating population nutrient intake distributions
Source: Nutr J. 2019 Mar 15;18:17. doi: 10.1186/s12937-019-0443-5 (PMC6419831; doi:10.1186/s12937-019-0443-5)
Supplement: Supplementary file 3 — The normalized %IncMSEs of the existing facets in each food group calculated by random forests. The normalized percent increase in mean square error (%IncMSEs) (among energy and thirty-three nutrients) of the existing facets in each food group calculated by random forests using the data from DNFCS 2007–2010. (XLSX 65 kb) [file 12937_2019_443_MOESM3_ESM.xlsx]

## Sheet: Sheet1
Additional File 3: The normalized %IncMSEs of the existing facets in each food group calculated by random forests.
group	Facets	Energy	Protein	Fat	SFAa	MUFAb	PUFAc	TFAd	ALAe	Marine	Cholesterol	Carbof	Modisacg	Polysach	Fibre	Alcohol	Calcium	Copper	Iron	Iodine	Magnesium	Sodium	Phosphorous	Potasium	Selenium	Zinc	Retinol activity equivalents	Folate	Vitamin B1	Vitamin B2	Vitamin B6	Vitamin B12	Vitamin C	Vitamin D	Vitamin E
Potatoes	food_id	0.543	0.545	0.4	0.47	0.486	0.759	0.582	0.533	1	0.357	0.64	0.631	0.684	0.63	NA	1	0.857	0.558	0.583	0.761	1	0.539	0.852	0.842	0.883	1	1	0.465	0.377	0.33	0.512	1	0.492	0.971
	subgroup A	0.134	0.269	0.054	0.056	0.053	0.087	0.033	0.165	0.013	0.029	0.168	0.367	0.02	0.105	NA	0.361	0.131	0.052	0.273	0.21	0.04	0.043	0.138	0.253	0.086	0.022	0.318	0.048	0.094	0.424	0.014	0.246	0.01	0.193
	Physical state/form as quantified	0.395	0.736	0.128	0.195	0.142	0.161	0.079	0.15	0.098	0.251	0.513	0.531	0.514	0.488	NA	0.451	0.465	0.365	1	0.674	0.255	0.673	0.716	0.345	0.714	0.375	0.394	0.228	0.409	1	0.511	0.323	0.386	0.365
	Cooking method	0.301	0.239	0.258	0.231	0.296	0.491	0.515	0.339	0.283	0.245	0.281	0.188	0.291	0.373	NA	0.483	0.551	0.413	0.148	0.663	0.321	0.231	0.448	0.44	0.667	0.282	0.768	0.321	0.199	0.224	0.309	0.705	0.083	0.503
	Preservation method	1	1	1	1	1	1	1	1	0.115	1	1	0.594	1	1	NA	0.649	1	0.564	0.685	1	0.788	1	1	1	1	0.32	0.919	1	1	0.679	0.36	0.986	0.3	1
	Packing medium	0.014	0.023	0.01	0.015	0.017	-0.006	0.014	-0.003	0.004	0.017	0.012	0.006	0.012	0.012	NA	0.006	0.017	0.01	-0.021	0.006	0.01	0.012	0.001	0.014	0.011	0.005	0.013	0.012	0.016	0.015	0	0.015	0	0.016
	Brandname(yes/no)	0.278	0.353	0.234	0.237	0.274	0.365	0.256	0.218	0.088	0.213	0.327	0.154	0.342	0.316	NA	0.408	0.368	0.26	0.69	0.371	0.281	0.361	0.381	0.348	0.396	0.098	0.429	0.218	0.337	0.217	0.179	0.437	0.099	0.404
	Skin consumed	0.218	0.371	0.165	0.163	0.221	0.332	0.32	0.452	0.247	0.148	0.272	0.456	0.282	0.223	NA	0.376	0.277	1	0.505	0.306	0.159	0.316	0.369	0.272	0.318	0.209	0.324	0.637	0.264	0.606	0.138	0.32	0.157	0.283
	Type of fat used	0.17	0.194	0.146	0.163	0.163	0.163	0.123	0.122	0.068	0.249	0.19	0.43	0.191	0.2	NA	0.374	0.236	0.144	0.382	0.232	0.143	0.19	0.244	0.193	0.228	0.832	0.374	0.164	0.254	0.234	0.495	0.223	1	0.379
	Type of milk/liquid used	0.174	0.23	0.151	0.164	0.141	0.143	0.123	0.231	0.056	0.502	0.191	1	0.216	0.229	NA	0.804	0.279	0.172	0.443	0.234	0.168	0.186	0.256	0.343	0.26	0.552	0.564	0.313	0.461	0.22	1	0.252	0.299	0.235
Vegetables	food_id	0.926518	1	0.640499	0.804914	0.971027	0.711541	0.433403	0.937693	0.645008	0.495061	1	1	1	1	NA	0.682923	0.483809	0.441202	0.751668	0.577601	1	1	1	0.922157	0.525896	0.919774	0.321048	1	0.646849	1	0.508609	1	0.481275	1
	subgroup A	0.828109	0.765122	0.710218	0.767526	0.735729	0.661575	0.381197	0.892411	0.596582	0.423183	0.777679	0.802293	0.705683	0.91316	NA	0.554923	1	0.387705	0.5823	0.461429	0.616024	0.720956	0.716498	1	0.415776	1	0.379598	0.926929	1	0.696289	0.435706	0.921736	0.412888	0.79951
	Physical state/form as quantified	0.831251	0.672517	0.720736	0.8146	0.830834	0.603959	0.487163	0.557632	0.572053	0.44434	0.871953	0.84048	0.681884	0.507565	NA	0.530774	0.233401	0.299469	0.353956	0.2377	0.799829	0.627513	0.435057	0.608339	0.476869	0.296001	0.187718	0.580661	0.438902	0.695966	0.480103	0.473139	0.435296	0.512104
	Cooking method	0.775032	0.607095	0.746202	0.664052	0.877102	0.793343	0.635636	0.857797	0.830103	0.544768	0.774927	0.776088	0.712154	0.765452	NA	1	0.484042	0.677219	0.484687	1	0.776017	0.476299	0.642447	0.914387	0.668696	0.549711	1	0.692841	0.583335	0.905974	0.564936	0.564267	0.536501	0.80348
	Preservation method	1	0.759309	1	1	1	1	1	1	1	1	0.757634	0.855648	0.932762	0.683614	NA	0.6828	0.362482	0.465342	1	0.543806	0.693093	0.597998	0.86615	0.705501	0.459919	0.683741	0.225985	0.844429	0.544559	0.881349	1	0.615286	1	0.938658
	Packing medium	0.530256	0.359536	0.329478	0.292074	0.397905	0.441926	0.392219	0.473788	0.537255	0.48113	0.467322	0.509587	0.404735	0.318029	NA	0.472226	0.292199	0.381189	-0.05426	0.520891	0.52102	0.272524	0.527062	0.469227	0.286408	0.477009	0.167749	0.491911	0.337069	0.6557	0.500884	0.413119	0.476999	0.869626
	Skin consumed	0.507543	0.425203	0.271527	0.340634	0.194326	0.19762	0.18743	0.634452	0.165235	0.186495	0.353853	0.385266	0.251193	0.399754	NA	0.372827	0.340065	1	0.0297747	0.465825	0.196473	0.22597	0.479257	0.311345	1	0.34758	0.834584	0.778368	0.345407	0.401291	0.186891	0.264297	0.183972	0.529447
Legumes	food_id	0.557385	0.39685	1	1	1	1	NA	1	NA	NA	1	0.908487	0.862532	0.528058	NA	0.412946	1	0.965227	0.960453	1	0.939637	1	1	1	1	0.374059	1	1	1	0.956818	NA	NA	NA	1
	Physical state/form as quantified	0.153692	0.15728	0.263605	0.25827	0.265163	0.269416	NA	0.145714	NA	NA	0.208854	0.231879	0.229189	0.159419	NA	0.206969	0.280318	0.23061	0	0.282886	0.205655	0.339286	0.229918	0.157889	0.239185	0.185215	0.271567	0.294252	0.273978	0.265534	NA	NA	NA	0.268548
	Cooking method	0.204457	0.227417	-0.0154485	0.0505075	0.0212817	-0.00831247	NA	0.0923237	NA	NA	0.113857	0.0776544	0.183515	0.0637925	NA	0.158011	0.124861	0.19143	0.12976	-0.0351066	0.213896	0.124525	0.19631	0.0946153	0.0903812	0.147346	0.0247564	0.3096	-0.0175115	0.0231175	NA	NA	NA	-0.0220787
	Preservation method	0.430925	0.426449	0.0604043	0.257013	0.205852	0.0166485	NA	0.192683	NA	NA	0.333375	0.318845	0.36464	0.249816	NA	0.206835	0.394105	0.406316	0.443949	0.0964976	0.589179	0.501081	0.403366	0.0869263	0.395728	0.1918	0.460402	0.609703	0.143232	0.316754	NA	NA	NA	0.110106
	Packing medium	1	1	0.400067	0.443955	0.213928	0.503285	NA	0.880283	NA	NA	0.922542	1	1	1	NA	1	0.372231	1	1	0.285699	1	0.373566	0.366974	0.223594	0.186866	1	0.336499	0.431866	0.742634	1	NA	NA	NA	0.991124
	Type of fat used	0.149072	0.146677	0.268667	0.251267	0.266304	0.280967	NA	0.103968	NA	NA	0.202783	0.239435	0.171933	0.148049	NA	0.208286	0.266736	0.215896	0	0.271969	0.202	0.309142	0.178188	0.148111	0.242009	0.193062	0.257144	0.247695	0.281158	0.264236	NA	NA	NA	0.268659
	Type of milk/liquid used	0.131083	0.13481	0.25944	0.243993	0.256352	0.268314	NA	0.0990276	NA	NA	0.195489	0.219987	0.169625	0.147393	NA	0.200748	0.255914	0.177939	0	0.254735	0.18239	0.303832	0.181278	0.139213	0.2193	0.199316	0.250361	0.255855	0.263476	0.248748	NA	NA	NA	0.264333
Fruits, nuts, olives	food_id	0.642614	0.556855	0.611071	0.600408	0.790589	0.949844	NA	0.886618	0.934446	1	0.553891	0.896994	1	0.806757	NA	0.492834	0.965235	1	1	0.616985	1	0.595872	1	1	0.778479	1	1	1	0.6872	1	NA	1	NA	0.848039
	subgroup A	1	1	1	1	1	1	NA	0.860881	0.815671	0.274924	0.439134	0.649372	0.902504	0.75861	NA	0.674343	1	0.75678	0.376869	1	0.916023	1	0.60204	0.852754	1	0.477228	0.411753	0.975819	1	0.413985	NA	0.376942	NA	1
	Physical state/form as quantified	0.420351	0.39408	0.354638	0.500701	0.287108	0.513132	NA	0.508647	0.701055	0.0854111	0.453645	0.732389	0.436233	0.585361	NA	0.548167	0.42573	0.35414	0.352238	0.385436	0.494709	0.395416	0.453251	0.490587	0.338186	0.473494	0.329043	0.387955	0.494709	0.485423	NA	0.394805	NA	0.246244
	Cooking method	0.716564	0.50155	0.406261	0.381574	0.737745	0.798055	NA	0.697548	1	0.225247	0.443844	0.679544	0.640046	0.750139	NA	0.392308	0.946737	0.837282	0.497848	0.857605	0.672324	0.787005	0.93002	0.726814	0.855184	0.573543	0.606105	0.858609	0.617687	0.414999	NA	0.671615	NA	0.520339
	Preservation method	0.772648	0.71526	0.771529	0.771299	0.884618	0.783985	NA	0.60539	0.644758	0.196831	1	1	0.580132	1	NA	1	0.82899	0.937385	0.449692	0.751945	0.732212	0.710007	0.794193	0.749693	0.743209	0.270418	0.40319	0.859317	0.815503	0.431255	NA	0.914673	NA	0.790112
	Packing medium	0.244478	0.193666	0.174433	0.171683	0.21987	0.181359	NA	0.137462	0.15135	0.0394799	0.238294	0.606402	0.283974	0.517085	NA	0.37519	0.384765	0.298805	0.395424	0.264265	0.194951	0.255446	0.522412	0.324667	0.218934	0.263604	0.34896	0.353759	0.594126	0.256255	NA	0.445333	NA	0.247458
	Sugar content	0.251368	0.217131	0.229764	0.236471	0.292596	0.231437	NA	0.126534	0.0900176	0.140172	0.127175	0.241035	0.235387	0.451784	NA	0.318102	0.302653	0.345282	0.289428	0.2517	0.144504	0.235107	0.404828	0.25866	0.252433	0.312325	0.291578	0.337119	0.565073	0.204113	NA	0.200715	NA	0.214183
	Fat content	0.420346	0.402762	0.466027	0.53119	0.566618	0.785607	NA	1	0.556376	0.743732	0.318515	0.524027	0.457221	0.492711	NA	0.279853	0.675598	0.668598	0.143504	0.669104	0.513203	0.745686	0.458726	0.661493	0.737041	0.163812	0.281225	0.79688	0.547339	0.229368	NA	0.101181	NA	0.631988
	Brandname(yes/no)	0.270732	0.271319	0.292908	0.384958	0.371488	0.51074	NA	0.731021	0.66455	0.417462	0.154965	0.426954	0.246238	0.427005	NA	0.360552	0.275028	0.43442	0.175768	0.301533	0.382235	0.314999	0.300501	0.282282	0.317048	0.226342	0.283567	0.643847	0.591277	0.15948	NA	0.152096	NA	0.421122
	Skin consumed	0.242492	0.208613	0.205817	0.188522	0.236453	0.221806	NA	0.163438	0.449925	0.089336	0.439456	0.688088	0.295476	0.317501	NA	0.627155	0.407641	0.461437	0.586007	0.308594	0.243539	0.228947	0.614905	0.373283	0.265703	0.322395	0.492199	0.707838	0.244133	0.511852	NA	0.823087	NA	0.245404
Dairy (products)	food_id	1	0.606869	0.629208	0.836838	0.432398	0.247679	0.439297	0.489868	0.529747	0.86087	1	1	1	0.579263	NA	0.727002	1	1	1	0.732465	0.766896	1	1	0.494071	0.423551	0.622154	0.693445	0.511312	0.656467	0.370814	0.7515	0.728593	0.794895	0.307151
	subgroup A	0.929889	0.997585	0.693906	0.837511	0.674848	0.380243	0.565001	0.881808	0.335717	1	0.473822	0.846839	0.45785	0.385594	NA	0.840789	0.38983	0.563725	0.549041	0.775331	1	0.940438	0.699868	1	1	0.912065	1	0.22197	0.546953	0.184756	0.665526	0.38948	0.668608	0.234388
	subgroup B	0.429938	0.276368	0.399184	0.441858	0.369688	0.242044	0.59434	0.528681	0.490589	0.47685	0.0966901	0.194621	0.0680288	0.0561569	NA	0.237068	0.095415	0.107576	0.124474	0.35596	0.221621	0.198817	0.138616	0.185411	0.191554	0.644885	0.199146	0.216412	0.285725	0.0336884	0.178111	0.176256	0.911476	0.097092
	Source	0.372486	0.271528	0.312838	0.310273	0.26827	0.176468	0.242838	0.282038	0.0129079	0.492528	0.14401	0.328003	0.0451888	0.0773772	NA	0.434896	0.249741	0.280628	0.259802	0.324106	0.532116	0.468032	0.160128	0.197421	0.297202	0.475367	0.360964	0.103865	0.206856	0.0767551	0.366313	0.189339	0.460873	0.154804
	Physical state/form as quantified	0.73773	1	0.522623	0.641712	0.454369	0.140403	0.429196	0.660797	0.168325	0.644793	0.29708	0.466537	0.294617	0.229489	NA	1	0.44358	0.543364	0.41148	0.39732	0.62544	0.642978	0.34158	0.53676	0.651945	0.570147	0.462961	0.406439	0.27126	0.164988	0.516664	0.401608	0.589492	0.108683
	Cooking method	0.176518	0.255809	0.1012	0.120993	0.10701	0.109736	0.104105	0.119597	0.0227395	0.158217	0.122553	0.127597	0.108165	0.0661314	NA	0.200903	0.0844289	0.118546	0.051145	0.100463	0.134133	0.172742	0.129379	0.143676	0.149527	0.144003	0.180203	0.0571182	0.0806516	0.0421114	0.147651	0.183091	0.188915	0.0791683
	Preservation method	0.298302	0.333141	0.230817	0.235793	0.210174	0.0811714	0.29207	0.252996	0.152917	0.289634	0.174548	0.328906	0.152817	0.0630748	NA	0.296822	0.166317	0.127236	0.10622	0.15146	0.332596	0.263279	0.10461	0.304828	0.285239	0.354491	0.255445	0.0600773	0.0835971	0.0518068	0.207733	0.0767594	0.281441	0.066014
	Packing medium	0	0	0	0	0	0	0	0	0	0	0	0	0	0	NA	0	0	0	0	0	0	0	0	0	0	0	0	0	0	0	0	0	0	0
	Sugar content	0.358184	0.506761	0.211575	0.258237	0.188143	0.0991415	0.267157	0.268691	0.526169	0.418596	0.645702	0.942382	0.353915	0.524329	NA	0.466867	0.159903	0.369402	0.250518	0.377436	0.420623	0.437202	0.293712	0.352904	0.339521	0.282247	0.402014	0.173425	0.793056	1	0.30583	0.57457	0.417017	0.162831
	Fat content	0.957057	0.549039	1	1	1	1	1	1	0.678188	0.975469	0.322762	0.912506	0.390086	1	NA	0.635662	0.380219	0.771217	0.687294	0.897405	0.504745	0.798237	0.48619	0.633255	0.315377	1	0.961948	1	1	0.390889	1	1	1	1
	Food production	0.314356	0.202089	0.169102	0.211581	0.155694	0.215871	0.164743	0.171897	0.598171	0.406526	0.218256	0.420734	0.297057	0.278004	NA	0.190751	0.230089	0.339351	0.21635	0.358766	0.172926	0.240732	0.352759	0.238478	0.146115	0.212831	0.334886	0.143861	0.416897	0.15403	0.205415	0.310476	0.353652	0.218664
	Enriched/fortified	0.334016	0.286131	0.232799	0.258589	0.220914	0.254842	0.197028	0.236587	0.806957	0.335928	0.275335	0.635866	0.156139	0.595782	NA	0.253937	0.276554	0.413058	0.165863	0.26928	0.20671	0.246803	0.254242	0.261357	0.214245	0.298352	0.401088	0.573002	0.864253	0.80673	0.285401	0.892439	0.358729	0.268544
	Brandname(yes/no)	0.424895	0.373114	0.288215	0.383374	0.400689	0.429231	0.281561	0.472225	0.228951	0.522908	0.196015	0.449114	0.204067	0.199651	NA	0.356532	0.256834	0.334347	0.282654	0.345719	0.474863	0.566107	0.305179	0.405956	0.22388	0.650206	0.49047	0.115758	0.379632	0.172181	0.414558	0.167094	0.85384	0.106848
	Type of milk/liquid used	0.0785545	0.0405911	0.023888	0.028621	0.0219704	0.0166195	0.0220067	0.0134714	0.633723	0.0268945	0.191119	0.460677	0.0332693	0.205919	NA	0.0470906	0.260459	0.127638	0.262545	0.507295	0.0316263	0.0300754	0.194409	0.0199811	0.049684	0.172074	0.264868	0.120293	0.573958	0.150467	0.297787	0.156687	0.0336386	0.0573324
	Flavoured component A	0.198984	0.154777	0.14448	0.147118	0.132983	0.148866	0.158291	0.102392	0.552776	0.241264	0.282546	0.626849	0.185977	0.417716	NA	0.125666	0.30235	0.651644	0.191041	0.290916	0.133635	0.164385	0.2464	0.168718	0.121447	0.169515	0.365931	0.247384	0.52267	0.22961	0.15946	0.477531	0.243588	0.20456
	Flavoured component B	0.197822	0.171823	0.0967901	0.0999165	0.126485	0.119008	0.299809	0.0701817	1	0.792383	0.254959	0.464874	0.164279	0.223371	NA	0.0614357	0.601811	0.980675	0.361821	1	0.121043	0.0939583	0.146007	0.980557	0.190225	0.147089	0.580704	0.0806935	0.387723	0.101165	0.394585	0.316212	0.730441	0.416929
	Flavoured component C	0.186737	0.196019	0.0985692	0.110992	0.0885663	0.100417	0.105811	0.0869896	0.533054	0.207641	0.308085	0.619571	0.160705	0.34979	NA	0.0909351	0.217407	0.718368	0.173447	0.264921	0.166018	0.140529	0.210837	0.174294	0.118442	0.122962	0.426592	0.128374	0.380123	0.116566	0.203123	0.393449	0.209299	0.141368
Cereal (products)	food_id	1	1	0.8507	0.551035	0.824787	1	1	1	1	1	1	0.778263	1	0.755843	NA	0.836913	0.781424	0.643358	0.746629	0.583238	1	0.411547	1	1	0.551863	0.561116	0.514212	0.584104	0.28991	0.567506	0.398058	0.660494	0.680081	1
	subgroup A	0.779917	0.679135	0.682529	0.384019	0.471574	0.415014	0.739051	0.39737	0.305838	0.577627	0.737144	0.601952	0.677489	0.575539	NA	0.441812	0.404581	0.466043	0.687886	0.414124	0.937362	0.30841	0.621078	0.650461	0.420309	0.449988	0.320886	0.495417	0.336567	0.355102	0.384545	0.246899	0.212562	0.463975
	subgroup B	0.526034	0.559863	0.313272	0.14004	0.290417	0.346375	0.323063	0.2961	0.159809	0.774883	0.718824	0.339263	0.5823	0.313068	NA	0.196538	0.27289	0.186517	1	0.210502	0.560277	0.183365	0.302879	0.475313	0.20267	0.833343	0.130256	0.192853	0.122629	0.165909	0.136158	0.111086	0.102469	0.169045
	Cooking method	0.421329	0.421874	0.260611	0.202601	0.227814	0.411986	0.432135	0.525294	0.352857	0.729374	0.569636	1	0.432239	0.620172	NA	0.783807	0.653663	0.488517	0.458084	0.645458	0.436244	0.414687	0.372601	0.474418	0.507368	0.571349	0.37929	0.419202	0.316082	0.229164	0.216302	0.177389	0.114452	0.393077
	Preservation method	0.406796	0.295923	0.256753	0.149214	0.204392	0.247279	0.35539	0.274656	0.147426	0.281624	0.362782	0.356271	0.274073	0.339223	NA	0.290871	0.228337	0.287919	0.314684	0.22505	0.339934	0.176603	0.454235	0.349434	0.169639	0.203674	0.231705	0.239764	0.188654	0.150167	0.0594889	0.0754526	0.0158213	0.16077
	Packing medium	0.0952822	0.165442	0.241709	0.19808	0.265645	0.0193361	0.398093	0.106324	-0.0109956	0.275573	0.214547	0.076208	0.197672	0.0228772	NA	0.262347	0.0246975	0.040288	0.0364726	0.0105281	0.288397	0.0163104	0.0560209	0.188237	0.0313794	0	0.0713362	0.0345684	0.02969	0.0217991	0.198672	0.236244	0.270081	0.00910319
	Sugar content	0.718481	0.574618	1	1	1	0.667854	0.171489	0.708859	0.930265	0.777101	0.353801	0.525045	0.875103	0.93495	NA	0.351748	1	0.545321	0.102173	0.947592	0.699417	0.727454	0.799879	0.868687	0.877123	-0.0377849	0.391345	0.457729	0.330214	0.339289	0.275499	0.514503	-0.128136	0.426904
	Fat content	0.338808	0.374632	0.450805	0.310081	0.653923	0.630509	0.537213	0.372563	0.184616	0.465428	0.611031	0.380628	0.509183	0.91486	NA	0.770917	0.631068	0.55141	0.195017	0.783086	0.480453	0.351157	0.899266	0.6312	0.6521	0.988695	0.170689	0.51699	0.242837	0.6027	0.0948029	1	0.0329116	0.465285
	Food production	0.319484	0.261147	0.27407	0.186838	0.32511	0.259241	0.469892	0.333469	0.108496	0.183694	0.297034	0.251581	0.212387	0.386546	NA	0.290513	0.319274	0.3147	0.218879	0.29884	0.33306	0.254697	0.162932	0.350322	0.394401	0.681664	0.256892	0.3124	0.214161	0.0624842	0.0269164	0.123075	0.37975	0.0981886
	Enriched/fortified	0.474617	0.512192	0.508618	0.507704	0.481611	0.472789	0.206866	0.252012	0.845214	0.399802	0.382209	0.493425	0.468316	0.649868	NA	1	0.833804	1	0.36469	0.692076	0.800333	1	0.951897	0.482989	0.635963	0.894986	1	1	1	1	1	0.409876	0.864914	0.45181
	Brandname(yes/no)	0.549911	0.4612	0.617287	0.409891	0.44193	0.439302	0.567894	0.875023	0.31424	0.510492	0.600538	0.445567	0.516087	1	NA	0.779386	0.838398	0.710969	0.572129	1	0.792444	0.68378	0.62735	0.420518	1	0.977059	0.317593	0.724847	0.309821	0.457804	0.512138	0.518461	1	0.513319
	Type of fat used	-0.0391805	0.0535511	-0.045482	-0.0292965	-0.0558176	-0.0230375	-0.0536427	-0.0350334	0.00885984	0.0100077	0.0404522	0.00322383	0.0239516	0.0519015	NA	0.02212	0.0204925	0.0552701	0.0452591	0.0293218	-0.0473513	0.0253675	0.0443973	-0.0454874	0.0344747	-0.142577	-0.0220941	-0.00652344	0.000406463	0.0160201	0.00663388	0.0411956	0.0107309	0.0225367
	Type of milk/liquid used	0.2946	0.142721	0.296411	0.221251	0.233775	0.173732	0.44204	0.259202	0.060175	0.0905515	0.213294	0.139276	0.177109	0.128563	NA	0.167478	0.237748	0.206822	0.101848	0.172134	0.171547	0.154216	0.0888011	0.162379	0.21987	1	0.110093	0.2739	0.207316	0.0423675	0.0222186	0.0601903	0.076303	0.0535585
	Flavoured component A	0.288439	0.375969	0.476057	0.326531	0.345982	0.601164	0.195753	0.303061	0.382326	0.2194	0.207263	0.402401	0.472742	0.280601	NA	0.468202	0.681436	0.256089	0.119108	0.675878	0.381718	0.499494	0.744683	0.401088	0.528961	0.272715	0.205863	0.231486	0.148313	0.131651	0.192189	0.18056	0.246956	0.27371
	Flavoured component B	0.327749	0.395826	0.394255	0.461526	0.23019	0.406379	0.12895	0.359858	0.257266	0.180363	0.274851	0.44977	0.663258	0.600472	NA	0.72995	0.955226	0.338556	0.117016	0.612042	0.454341	0.601134	0.722347	0.447738	0.528812	0.432438	0.334717	0.356704	0.318812	0.286575	0.355786	0.482527	0.413137	0.294247
	Flavoured component C	0.188675	0.270463	0.241785	0.151768	0.151202	0.235642	0.095005	0.193258	0.182589	0.0983632	0.226019	0.254074	0.349959	0.409304	NA	0.161786	0.451122	0.233446	0.0637525	0.448691	0.265667	0.345403	0.534798	0.197332	0.440938	0.238066	0.159657	0.245799	0.195466	0.176671	0.189515	0.224699	0.165283	0.195301
Meat (products )	food_id	1	1	1	1	1	0.927629	1	1	1	1	1	1	0.858683	1	NA	1	1	1	1	1	0.949293	1	1	1	0.869566	1	1	1	1	1	1	1	1	1
	subgroup B	0.547855	0.686503	0.579254	0.661604	0.577599	1	0.663305	0.498572	0.508308	0.57985	0.546777	0.771404	0.369077	0.688234	NA	0.682951	0.716818	0.982102	0.469317	0.665458	1	0.712813	0.614898	0.572784	0.762316	0.628321	0.642865	0.840217	0.685884	0.544624	0.747625	0.755998	0.909778	0.558922
	Source	0	0	0	0	0	0	0	0	0	0	0	0	0	0	NA	0	0	0	0	0	0	0	0	0	0	0	0	0	0	0	0	0	0	0
	Cooking method	0.700745	0.855379	0.587247	0.612852	0.585129	0.520626	0.55701	0.535644	0.705835	0.768578	0.950239	0.593948	1	0.547287	NA	0.73139	0.767655	0.884651	0.897793	0.815982	0.53659	0.743745	0.812387	0.767235	1	0.613674	0.750603	0.460168	0.867103	0.786658	0.997724	0.871934	0.397191	0.451325
	Preservation method	0.436336	0.407413	0.417128	0.421983	0.405955	0.465244	0.309054	0.411539	0.468762	0.583974	-0.00707158	0.473502	0.0652592	0.422462	NA	0.482444	0.505351	0.699017	0.230834	0.483815	0.437255	0.460542	0.464376	0.390635	0.560044	0.358043	0.417718	0.439667	0.384974	0.512561	0.617053	0.528015	0.424738	0.477743
	Packing medium	0	0	0	0	0	0	0	0	0	0	0	0	0	0	NA	0	0	0	0	0	0	0	0	0	0	0	0	0	0	0	0	0	0	0
	Fat content	0	0	0	0	0	0	0	0	0	0	0	0	0	0	NA	0	0	0	0	0	0	0	0	0	0	0	0	0	0	0	0	0	0	0
	Brandname(yes/no)	0	0	0	0	0	0	0	0	0	0	0	0	0	0	NA	0	0	0	0	0	0	0	0	0	0	0	0	0	0	0	0	0	0	0
	Skin consumed	0	0	0	0	0	0	0	0	0	0	0	0	0	0	NA	0	0	0	0	0	0	0	0	0	0	0	0	0	0	0	0	0	0	0
	Visible fat consumed	0.399755	0.459675	0.475756	0.495413	0.480732	0.40999	0.396452	0.40192	0.405724	0.348071	0.27273	0.464439	0.140074	0.408716	NA	0.372132	0.490657	0.517437	0.33245	0.446069	0.284046	0.397037	0.462676	0.55216	0.516447	0.40855	0.447062	0.364657	0.487335	0.456993	0.494794	0.44855	0.301061	0.29967
Fish and shellfish	food_id	1	1	1	1	1	1	0.835161	1	1	1	1	0.445851	1	1	0.83563	1	0.630207	1	1	0.167051	1	1	1	1	0.726622	1	0.972885	0.600576	1	1	1	0.263563	1	1
	subgroup A	0.387526	0.325659	0.296217	0.315633	0.270828	0.348044	0.370351	0.329129	0.249118	0.999769	0.416164	0.444513	0.436267	0.490108	0.729332	0.941212	0.382277	0.39537	0.448129	0.116803	0.742342	0.594355	0.724873	0.168768	0.515419	0.456726	0.458985	0.259742	0.574091	0.266404	0.710981	0.167151	0.338871	0.35652
	Physical state/form as quantified	0.304371	0.393716	0.26593	0.279376	0.215622	0.368665	0.476263	0.374093	0.253602	0.756569	0.34561	0.42535	0.351857	0.386913	0.314351	0.497768	0.321256	0.52384	0.448561	0.130479	0.454037	0.685493	0.526449	0.264258	0.449151	0.496519	0.552985	0.279182	0.798379	0.405804	0.753495	0.3267	0.28946	0.581089
	Cooking method	0.503391	0.541915	0.486966	0.524151	0.454011	0.420107	0.827722	0.431654	0.270786	0.634545	0.83977	0.644788	0.824671	0.985538	1	0.488399	0.516652	0.382093	0.692021	0.137205	0.289314	0.73213	0.573368	0.286638	0.729015	0.444862	0.714999	1	0.856912	0.432949	0.601267	0.921048	0.632711	0.747208
	Preservation method	0.404648	0.389994	0.350536	0.435986	0.424439	0.395168	0.478156	0.409975	0.318634	0.273849	0.373957	0.237461	0.384878	0.354608	0.989988	0.501868	1	0.461475	0.507459	0.384046	0.69241	0.801244	0.803619	0.325329	0.589244	0.722402	1	0.331117	0.320654	0.643715	0.363945	1	0.595365	0.578887
	Packing medium	0.359958	0.256341	0.346153	0.313018	0.324611	0.624473	1	0.693572	0.19425	0.366693	0.262542	1	0.221916	0.236731	0.216161	0.631078	0.640331	0.410886	0.398245	1	0.289047	0.632261	0.629203	0.303597	1	0.269638	0.476773	0.143072	0.414292	0.404026	0.362279	0.634932	0.580968	0.364931
	Brandname(yes/no)	0	0	0	0	0	0	0	0	0	0	0	0	0	0	0	0	0	0	0	0	0	0	0	0	0	0	0	0	0	0	0	0	0	0
	Skin consumed	0.103313	0.13467	0.0966658	0.105757	0.108629	0.119958	0.17296	0.108554	0.131487	0.17801	0.353924	0.0502336	0.344242	0.210868	0.0523681	0.167268	0.0788022	0.267008	0.253604	0.243658	0.369179	0.186095	0.225134	0.124586	0.0541104	0.153652	0.160104	0.392701	0.331047	0.136559	0.323568	0.28541	0.25405	0.201061
Egg (products)	food_id	1	1	1	1	1	1	NA	1	1	1	1	0.969142	1	NA	NA	1	1	1	1	1	1	1	1	1	1	1	0.932459	1	0.892941	1	1	NA	1	1
	Source	0.0648105	0.0428226	0.074805	0.0713774	0.0549705	0.0594505	NA	0.0501981	0.0639674	0.0613933	-0.0877575	-0.0709835	-0.112727	NA	NA	-0.00229807	0.00874669	0.00789862	-0.134536	-0.136246	0.0969927	0.00258428	0.096947	-0.130571	-0.0311389	-0.0354944	-0.00516801	0.0844778	0.12038	-0.118589	0.0767168	NA	0.04669	-0.121754
	Cooking method	0.114643	0.189848	0.0991849	0.141507	0.0825706	0.0969999	NA	0.14913	0.87648	0.156765	0.891767	1	0.972859	NA	NA	0.218274	0.32525	0.224634	0.294052	0.908087	-0.07316	0.21761	0.213705	0.886136	0.243633	0.235993	1	0.0243429	1	0.899396	0.0900463	NA	0.62464	0.957956
Fats and oils	food_id	1	1	1	0.450405	1	0.924254	0.910498	1	1	1	0.763873	1	1	0.421775	NA	1	1	1	1	0.957405	0.891207	1	1	1	0.756281	0.997238	0.559936	1	1	0.875777	0.705953	NA	0.185609	0.440795
	subgroup A	0.659102	0.529904	0.666953	0.409135	0.591295	0.534146	1	0.492229	0.61817	0.818957	0.538777	0.887192	0.465889	0.290695	NA	0.560411	0.546741	0.832785	0.908415	1	0.560164	0.852872	0.755593	0.559307	0.693408	1	0.524357	0.520693	0.492543	0.518723	0.494703	NA	0.460935	0.537401
	Fat content	0.511658	0.485868	0.499612	0.29997	0.318871	0.291142	0.684683	0.238082	0.257396	0.729396	0.472832	0.419249	0.260279	1	NA	0.270757	0.369972	0.625198	0.518976	0.730845	0.558298	0.760264	0.662958	0.326207	1	0.770391	0.235391	0.253016	0.263298	0.239828	0.312012	NA	1	0.304931
	Type of packing	0.817166	0.528145	0.812628	1	0.963021	1	0.884885	0.820676	0.400293	0.679898	1	0.866487	0.898693	0.646241	NA	0.878867	0.308733	0.609617	0.403197	0.614321	1	0.565392	0.509933	0.230023	0.406054	0.642873	0.872475	0.871433	0.898421	0.898297	1	NA	0.550505	1
	Brandname(yes/no)	0.449396	0.568302	0.449646	0.263671	0.439999	0.375746	0.647901	0.27107	0.511495	0.52457	0.73305	0.5031	0.963555	0.327215	NA	0.974745	0.687748	0.40356	0.40514	0.410537	0.530928	0.383637	0.384216	0.512701	0.54711	0.416801	1	0.978475	0.972992	1	0.982232	NA	0.209148	0.283964
Sugar and confectionery	food_id	1	1	0.671085	0.677407	0.962664	1	0.8103	0.760958	0.885191	0.679654	0.811397	0.856369	1	1	0.194818	0.973021	0.884634	1	1	1	1	1	1	1	1	0.706373	1	1	0.842867	0.708124	1	1	0.203613	0
	subgroup A	0.723516	0.664229	1	1	1	0.818255	0.609591	0.601981	1	0.468532	0.721478	0.73541	0.620454	0.877951	0.22914	0.58416	1	0.500064	0.890821	0.516055	0.507577	0.614671	0.62588	0.946006	0.79933	0.941951	0.922856	0.975661	1	0.728554	0.610932	0.896213	0.37515	0.398055
	subgroup B	0.334258	0.605638	0.641361	0.573927	0.541286	0.337235	1	0.457204	0.116211	0.618934	0.30019	0.316401	0.321068	0.32875	0.188951	0.360656	0.329708	0.235147	0.569833	0.461355	0.271184	0.428805	0.354056	0.67927	0.37162	1	0.107956	0.333286	0.687079	0.104453	0.742252	0	0.483427	0.115278
	Sugar content	0.929269	0.528282	0.74841	0.684841	0.728202	0.640703	0.749848	1	0.411922	1	1	1	0.804371	0.674864	0.0723224	1	0.658982	0.568382	0.568757	0.781339	0.648552	0.382	0.532084	0.456576	0.48116	0.311723	0.262271	0.556806	0.797919	0.707212	0.751864	0.392472	0.524369	0.267996
	Enriched/fortified	0.353491	0.54678	0.216712	0.250406	0.172576	0.216848	0.718078	0.628335	0.339501	0.253355	0.375347	0.368267	0.416776	0.345555	0.0671661	0.137495	0.361904	0.244638	0.284127	0.379529	0.337515	0.294065	0.280044	0.234986	0.310064	0.258881	0.374001	0.225655	0.321143	1	0.208404	0.55757	0.660926	0.180546
	Brandname(yes/no)	0.469503	0.260861	0.56338	0.737067	0.58577	0.481856	0.534668	0.5761	0.522038	0.456594	0.318683	0.359889	0.513708	0.479116	0.0687446	0.963989	0.597622	0.256557	0.638624	0.696001	0.308273	0.355548	0.494753	0.952811	0.501264	0.331422	0.445721	0.516618	0.610597	0.812617	0.875917	0.446596	0.778031	0.212745
	Flavoured component A	0.413213	0.443149	0.633679	0.420041	0.781804	0.336361	0.907267	0.258894	0.230762	0.667632	0.345812	0.437606	0.336407	0.390487	0.0909991	0.566845	0.587704	0.4629	0.34057	0.585107	0.271523	0.62084	0.56815	0.440691	0.527908	0.496843	0.211047	0.439073	0.429208	0.136233	0.36446	1	0.179874	0.172787
	Flavoured component B	0.350909	0.276647	0.484449	0.482704	0.452523	0.362072	0.389458	0.40809	0.165236	0.533374	0.307989	0.324504	0.324982	0.367661	0.0299247	0.569151	0.706752	0.712204	0.335796	0.620642	0.193154	0.269857	0.670902	0.36821	0.30356	0.526946	0.207404	0.240143	0.489568	0.133411	0.504116	0.48536	0.695347	0.188251
	Flavoured component C	0.323558	0.290457	0.478287	0.463288	0.460488	0.307815	0.77449	0.368419	0.338891	0.606817	0.235771	0.24132	0.299258	0.425682	1	0.446324	0.766316	0.569397	0.351216	0.51551	0.163951	0.351281	0.562312	0.510424	0.286383	0.617325	0.169673	0.247344	0.541546	0.126906	0.508997	0	0.27726	0.178677
Cakes and sweet biscuits	food_id	1	1	1	1	1	1	1	1	1	1	1	1	1	1	1	1	1	1	1	1	1	1	1	1	1	1	1	1	1	1	1	0.427331	0.834339	1
	subgroup A	0.506772	0.502868	0.354869	0.356846	0.328827	0.465778	0.437671	0.466135	0.402727	0.417621	0.535077	0.425627	0.227921	0.428409	0.397179	0.48297	0.419805	0.36747	0.489768	0.317303	0.294502	0.376717	0.310337	0.395082	0.385452	0.371771	0.384253	0.549066	0.70843	0.380083	0.338923	0.861297	1	0.600167
	Food production	0.553299	0.634381	0.506919	0.547933	0.504595	0.786361	0.829689	0.550888	0.663596	0.576124	0.665588	0.812258	0.450239	0.53162	0.327976	0.886994	0.601079	0.672056	0.27415	0.518811	0.620518	0.515759	0.653384	0.762878	0.542582	0.484014	0.59695	0.470088	0.571287	0.754358	0.463617	0.587419	0.400831	0.687707
	Enriched/fortified	0.259208	0.212735	0.150265	0.167228	0.142748	0.225168	0.198365	0.202795	0.160102	0.109389	0.194125	0.174621	0.105748	0.143921	0.0525228	0.405796	0.236734	0.303388	0.198356	0.181084	0.119711	0.160022	0.174005	0.113115	0.0997711	0.100038	0.133245	0.498824	0.356657	0.444543	0.173446	0.624265	1	0.157718
	Brandname(yes/no)	0.505233	0.388239	0.380906	0.378515	0.347415	0.499506	0.443401	0.44461	0.513604	0.335492	0.387185	0.41833	0.335501	0.45094	0.158369	0.614637	0.315389	0.49066	0.183123	0.352946	0.364226	0.325496	0.318865	0.414069	0.470083	0.32302	0.388397	0.842402	0.616527	0.486243	0.29307	0.199184	0.40743	0.485671
	Type of fat used	0.3904	0.297549	0.255603	0.336714	0.198879	0.414644	0.410306	0.303963	0.334226	0.337825	0.281279	0.215495	0.177977	0.163816	0.137773	0.243839	0.300468	0.265406	0.124413	0.266846	0.164568	0.310563	0.276344	0.321647	0.278067	0.331457	0.299179	0.409301	0.448082	0.223686	0.250134	0.650264	0	0.383101
	Type of milk/liquid used	0.349629	0.470933	0.216884	0.120955	0.376536	0.406227	0.351149	0.355878	0.220517	0.352107	0.305041	0.314898	0.125894	0.201984	0.34421	0.414135	0.256082	0.112023	0.342738	0.258701	0.234429	0.406213	0.267488	0.362545	0.338253	0.215041	0.432823	0.594017	0.572541	0.11538	0.395308	1	0.461702	0.437757
	Flavoured component A	0.479178	0.374697	0.210515	0.235646	0.207635	0.253614	0.221914	0.168211	0.239273	0.238276	0.355792	0.39386	0.192956	0.074884	0.199984	0.323271	0.350166	0.287016	0.35485	0.243146	0.310637	0.348048	0.329716	0.301422	0.280758	0.228919	0.31644	0.673296	0.330318	0.384801	0.210616	0.687059	0.0459798	0.246363
	Flavoured component B	0.6385	0.287988	0.417344	0.383993	0.443131	0.511791	0.235155	0.337544	0.258281	0.203838	0.421284	0.407282	0.304233	0.214368	0.339111	0.604356	0.609204	0.454697	0.366416	0.248905	0.282571	0.235189	0.313634	0.270416	0.231219	0.188867	0.33631	0.663273	0.649718	0.418754	0.255749	0.18147	0.296005	0.397727
	Flavoured component C	0.514408	0.334141	0.261628	0.215174	0.295922	0.442859	0.317113	0.292368	0.296409	0.234461	0.341637	0.475455	0.287028	0.229111	0.137906	0.350778	0.43546	0.253682	0.430526	0.288356	0.3415	0.328149	0.374964	0.286916	0.173647	0.180052	0.387776	0.206365	0.356274	0.302813	0.255322	0.177694	0.277507	0.324735
Non-alcoholic beverages	food_id	1	0.933377	1	0.989751	1	1	1	0.64497	NA	0.962969	1	0.87698	0.617849	0.521936	0.275105	1	1	1	0.521708	0.974324	0.623765	0.982875	0.74883	0.506203	1	1	0.773749	0.878559	0.855511	1	0.418934	1	0.98382	1
	subgroup A	0.516197	0.500934	0.535236	0.578174	0.40132	0.560021	0.598432	0.385982	NA	0.661189	0.461639	0.365438	0.340857	0.347579	1	0.452325	0.567509	0.554147	0.334345	0.569976	0.508832	0.654596	0.418686	0.259241	0.601397	0.863955	0.377602	0.664958	0.50718	0.313282	0.296733	0.584649	0.683675	0.721457
	subgroup B	0.62337	0.782048	0.994555	1	0.703989	0.809339	0.978916	0.504682	NA	1	0.591261	0.520672	0.513851	0.424708	0.547893	0.937976	0.696989	0.924589	0.441185	0.824599	0.568747	0.87429	0.654427	0.497264	0.953476	0.676012	0.447647	0.264163	0.589703	0.102593	0.497733	0.162956	1	0.182528
	Physical state/form as quantified	0.347114	1	0.312732	0.41847	0.194552	0.515568	0.168507	0.756378	NA	0.227381	0.704512	1	0.741592	0.314925	0.550326	0.600092	0.402468	0.28351	1	0.809934	0.505818	0.716588	0.53157	0.942631	0.388025	0.756331	0.864617	0.976448	0.301915	0.438438	0.52101	0.405144	0.20193	0.972086
	Sugar content	0.775509	0.649159	0.301589	0.422508	0.185359	0.536935	0.241883	1	NA	0.254476	0.829351	0.760547	0.459088	0.523926	0.0765	0.350346	0.729814	0.58274	0.263013	1	1	0.757572	0.728271	0.243074	0.51128	0.998051	1	1	0.624838	0.453511	0.266431	0.622579	0.260076	0.648674
	Food production	0.375622	0.969408	0.249036	0.321777	0.105021	0.338995	0.287023	0.887454	NA	0.384628	0.911932	0.776568	1	1	0.265707	0.786132	0.312761	0.363705	0.69332	0.733705	0.301703	0.711509	1	1	0.458619	0.950751	0.562021	0.988628	1	0.860563	1	0.503752	0.368086	0.748435
	Enriched/fortified	0.479421	0.523036	0.177302	0.21176	0.0966995	0.217419	0.231759	0.232498	NA	0.197471	0.586631	0.637529	0.402037	0.36072	0.186742	0.249191	0.271435	0.290452	0.634732	0.626147	0.391936	0.749707	0.513374	0.428641	0.450811	0.666119	0.577525	0.856636	0.690129	0.776086	0.640801	0.763307	0.188057	0.753671
	Brandname(yes/no)	0.72715	0.589096	0.773372	0.737989	0.48395	0.26815	0.738193	0.519988	NA	0.941097	0.844809	0.673892	0.424267	0.403689	0.203135	0.67094	0.219915	0.450149	0.539763	0.699213	0.741172	1	0.449629	0.501262	0.824749	0.742283	0.376166	0.835006	0.577909	0.640235	0.532323	0.322428	0.955886	0.986306
	Flavoured component A	0.106376	0.0566705	0.0660433	0.0583281	0.218023	0.290262	0	0	NA	0	0.149528	0.132265	0.251544	0.047669	0.118288	0.497495	0	0	0.0869398	0.117645	0.164091	0.366507	0.087145	0	0	0	0	0	0	0	0	0	0	0
	Flavoured component B	0.114819	0.0726471	0.0797189	0.049928	0.223394	0.267247	0	0	NA	0	0.170531	0.128491	0.252212	0.0425224	0.107255	0.490767	0	0	0.0303711	0.0706753	0.220715	0.312783	0.0793812	0	0	0	0	0	0	0	0	0	0	0
	Flavoured component C	0.123872	0.0748491	0.13692	0.109098	0.263167	0.31801	0	0	NA	0	0.240549	0.224554	0.338529	0.0126625	0.200159	0.667265	0	0	0.0492602	0.108975	0.182753	0.552432	0.101646	0	0	0	0	0	0	0	0	0	0	0
Alcoholic beverages	food_id	0.851147	0.943415	0.876464	1	0.941283	0.999318	1	1	0.917718	0.906731	0.624586	0.593158	0.845717	0.618997	0.904786	0.941172	0.871969	0.943603	0.844622	0.968623	0.794603	0.869707	1	0.928302	0.916469	0.983216	0.860903	1	0.856589	0.863489	0.946636	1	1	1
	subgroup A	1	0.930803	1	0.993627	1	1	0.919857	0.949844	1	1	1	1	1	0.553793	1	1	1	1	1	1	0.895826	0.851829	0.97937	1	0.990522	1	0.881317	0.902437	0.835368	0.819382	0.962186	0.616268	0.990746	0.850085
	Brandname(yes/no)	0.746231	1	0.655047	0.674348	0.707044	0.777073	0.604768	0.675221	0.606488	0.593326	0.373674	0.46775	0.942335	1	0.992431	0.970805	0.924022	0.999511	0.847477	0.67546	1	1	0.837882	0.824508	1	0.746463	1	0.935626	1	1	1	0.52196	0.716293	0.839238
Condiments and sauces	food_id	1	0.450139	1	1	1	1	1	0.913019	0.763779	0.797667	0.960101	1	0.603918	1	NA	1	0.199891	0.457436	0.187375	0.751615	0.990803	0.179419	0.515155	1	1	1	0.163269	0.240667	0.168486	0.734516	0.165935	1	1	1
	subgroup A	0.250535	0.238711	0.305785	0.24044	0.267622	0.247181	0.15359	0.263615	0.229007	0.288451	0.270393	0.238468	0.239648	0.441391	NA	0.467452	1	0.208728	0.888012	0.221565	0.439025	1	0.427597	0.306335	0.425352	0.293621	1	0.597775	1	0.912921	1	0.43905	0.241579	0.262988
	subgroup B	0.848593	0.261587	0.939039	0.75418	0.923645	0.864492	0.844636	1	1	1	0.535959	0.664642	0.249401	0.600606	NA	0.519024	0.162399	0.500491	0.144458	0.437983	0.392957	0.123899	0.428255	0.637628	0.489284	0.69221	0.101242	0.0955809	0.109069	0.737225	0.0815244	0.482645	0.467891	0.81243
	Physical state/form as quantified	0.80655	1	0.731239	0.414041	0.777534	0.62431	0.909821	0.796844	0.437747	0.625053	1	0.688027	1	0.796835	NA	0.715122	0.194126	0.982718	0.865172	1	1	0.360654	1	0.607478	0.850155	0.600188	0.524828	1	0.378003	1	0.376527	0.587699	0.596899	0.568532
	Food production	0.627609	0.520384	0.765946	0.542451	0.722282	0.662335	0.93172	0.674821	0.446282	0.566903	0.689353	0.787798	0.268895	0.440317	NA	0.662955	0.178869	1	0.267842	0.758224	0.810741	0.236998	0.854158	0.452764	0.624941	0.676966	0.475829	0.390449	0.475213	0.576375	0.175995	0.464293	0.566976	0.784261
	Brandname(yes/no)	0.55489	0.362275	0.62482	0.59412	0.490839	0.614722	0.872471	0.503652	0.376668	0.369554	0.61207	0.722448	0.304169	0.441956	NA	0.549559	0.0926025	0.694872	0.522979	0.602533	0.410976	0.332989	0.618874	0.427599	0.517203	0.567958	0.453678	0.253878	0.329994	0.743552	0.448828	0.467133	0.576495	0.521256
	Type of fat used	0.335124	0.435149	0.375065	0.427804	0.429768	0.542646	0.896314	0.533583	0.21143	0.488187	0.352822	0.436959	0.249677	0.224704	NA	0.331746	0.773348	0.463545	0.331499	0.287366	0.286434	0.321328	0.349636	0.235391	0.310084	0.335597	0.157289	0.409684	0.181025	0.242652	0.106334	0.252645	0.34359	0.474323
	Type of milk/liquid used	0.457592	0.267954	0.490489	0.417587	0.461912	0.440131	0.359357	0.409716	0.174636	0.310792	0.444533	0.435522	0.379517	0.430157	NA	0.657391	0.719455	0.565846	1	0.506168	0.407115	0.41379	0.498804	0.386834	0.570268	0.415844	0.115908	0.422592	0.158868	0.428084	0.142701	0.233756	0.372845	0.497541
Soups	food_id	1	1	1	1	1	1	0.787799	1	1	1	1	1	1	1	NA	0.794894	1	1	1	0.846972	0.974913	1	1	0.842716	1	0.825835	0.799139	0.832674	1	0.773065	1	0.894905	1	0.963679
	subgroup A	0.448481	0.298413	0.260407	0.210687	0.2411	0.303462	0.339432	0.385831	0.200783	0.294814	0.407383	0.323899	0.385778	0.250985	NA	0.29161	0.278627	0.290153	0.448663	0.231007	0.522957	0.25087	0.249711	0.214255	0.255834	0.293554	0.202548	0.234596	0.276298	0.260912	0.186906	0.226962	0.279601	0.325674
	Physical state/form as quantified	0.730427	0.960034	0.969575	0.478118	0.86386	0.773373	1	0.893983	0.988624	0.498045	0.41566	0.892037	0.364623	0.800584	NA	1	0.56137	0.57832	0.527218	1	0.972932	0.509771	0.557286	1	0.974885	1	1	1	0.8906	1	0.35712	1	0.608398	1
	Food production	0.544717	0.532137	0.701598	0.382065	0.568261	0.469005	0.79217	0.667112	0.597355	0.465426	0.499643	0.798027	0.349392	0.557447	NA	0.527807	0.455275	0.49057	0.501872	0.592366	0.917385	0.55454	0.540205	0.482799	0.603934	0.685921	0.512814	0.632583	0.546573	0.578342	0.308916	0.529185	0.653382	0.593976
	Brandname(yes/no)	0.485777	0.312009	0.543696	0.560272	0.49527	0.165743	0.527924	0.308318	0.323975	0.379544	0.473986	0.555987	0.388596	0.387962	NA	0.349048	0.305945	0.328034	0.436887	0.391036	0.817334	0.482348	0.496907	0.293614	0.323297	0.319018	0.2824	0.449552	0.251904	0.297532	0.373529	0.328948	0.370887	0.389594
	Type of fat used	0.141251	0.17629	0.285331	0.280101	0.153546	0.106745	0.146396	0.286632	0.0637942	0.116561	0.0686878	0.220089	0.0246491	0.0675094	NA	0.128999	0.110704	0.131717	0.225537	0.130991	0.376085	0.118479	0.153407	0.0981885	0.130835	0.143533	0.183508	0.10102	0.20592	0.191301	0.0277895	0.194918	0.308602	0.0680271
	Type of milk/liquid used	0.449225	0.532559	0.507326	0.490619	0.436844	0.398801	0.345398	0.564655	0.573259	0.347079	0.367465	0.484798	0.183739	0.28599	NA	0.395083	0.327527	0.346462	0.583772	0.388499	1	0.381699	0.415689	0.485474	0.532673	0.555498	0.46614	0.318118	0.532479	0.525241	0.260566	0.475306	0.510164	0.325628
Miscellaneous	food_id	0.687298	0.735662	1	1	1	0.975637	1	0.818666	1	1	0.587936	0.548981	0.74366	1	NA	1	0.569292	0.867735	0.766647	0.692441	0.470711	1	0.479515	0.593373	0.445741	0.995078	0.689316	0.925227	1	0.997521	1	0.970073	0.599405	0.885673
	subgroup A	0.384779	0.937526	0.574625	0.576328	0.58712	0.628422	0.590197	0.679403	0.489892	0.614283	0.422682	0.300783	0.549932	0.693279	NA	0.590005	0.397657	0.633476	0.350507	0.526515	0.373417	0.589953	0.426633	0.391974	0.216591	0.27884	0.498288	0.405751	0.365842	0.396983	0.4459	0.44864	0.207288	0.510406
	subgroup B	0.653105	0.924097	0.686078	0.481298	0.386307	0.789563	0.235434	1	0.311312	0.206746	0.588241	0.500086	0.546415	0.972771	NA	0.581411	0.157503	1	0.620951	0.558015	0.706062	0.607988	0.516584	0.160307	0.266527	0.440905	0.127107	0.701404	0.570243	0.516672	0.690138	0.516174	0.200688	0.217776
	Physical state/form as quantified	1	1	0.622917	0.447905	0.515469	0.719137	0.455979	0.906893	0.40413	0.355614	1	0.870028	1	0.791153	NA	0.77907	1	0.884444	0.428776	1	1	0.720193	1	1	1	1	1	0.825075	0.849907	1	0.697208	1	1	1
	Cooking method	0.652562	0.416809	0.905776	0.663283	0.726537	1	0.960722	0.944192	0.405808	0.367388	0.742635	0.597581	0.56752	0.562872	NA	0.633895	0.219542	0.712329	1	0.617729	0.185707	0.638736	0.198348	0.307853	0.360862	0.591141	0.481827	1	0.96595	0.920036	0.670935	0.681843	0.341231	0.598656
	Preservation method	0.316116	0.306398	0.281477	0.204591	0.280301	0.316019	0.146683	0.518069	0.249338	0.121131	0.291811	0.247585	0.21265	0.463675	NA	0.335565	0.243822	0.341794	0.13665	0.293803	0.0595711	0.362889	0.279358	0.165415	0.176555	0.180311	0.340453	0.468081	0.518462	0.447327	0.332394	0.280248	0.165643	0.292663
	Packing medium	0	0	0	0	0	0	0	0	0	0	0	0	0	0	NA	0	0	0	0	0	0	0	0	0	0	0	0	0	0	0	0	0	0	0
	Sugar content	0.347729	0.268793	0.235125	0.302566	0.370995	0.195022	0.0999212	0.248475	0.123883	0.0828426	0.215477	0.598965	0.212155	0.232698	NA	0.202552	0.123101	0.503152	0.186341	0.145716	0.0736871	0.224105	0.180835	0.102081	0.139222	0.202592	0.158719	0.339351	0.318465	0.366155	0.24518	0.402007	0.155732	0.200986
	Fat content	0.242012	0.257065	0.374943	0.223461	0.335269	0.293472	0.16674	0.500022	0.178334	0.146438	0.216956	0.543368	0.220857	0.222687	NA	0.224389	0.144621	0.403043	0.2312	0.251266	0.138505	0.390496	0.202776	0.0519068	0.203468	0.211018	0.210598	0.536213	0.494296	0.606288	0.562519	0.419437	0.156674	0.298507
	Food production	0.162152	0.017121	0.242175	0.189788	0.258247	0.0809458	0.193642	0.162481	-0.012461	0.106577	0.126061	0.205489	0.136569	0.134968	NA	0.362613	0.0262663	0.153993	0.0877574	0.0382369	0.211292	0.167407	0.0371889	0.131097	0.092748	0.232122	0.015221	0.234548	0.0856057	0.0897971	0.146007	0.406567	0.0909837	0.0195628
	Enriched/fortified	0.373284	0.267114	0.221953	0.301992	0.310795	0.190845	0.109822	0.242563	0.133707	0.0736465	0.217748	1	0.264479	0.215509	NA	0.23137	0.12185	0.463345	0.184141	0.177695	0.0946181	0.245111	0.208909	0.106845	0.132317	0.181458	0.151054	0.328933	0.696704	0.391082	0.505296	0.41208	0.17389	0.198059
	Brandname(yes/no)	0.372675	0.42263	0.738389	0.58888	0.59362	0.44672	0.648904	0.683195	0.46954	0.701797	0.458229	0.273067	0.434955	0.395447	NA	0.461737	0.287102	0.393823	0.228034	0.320856	0.296405	0.305233	0.322983	0.237459	0.12387	0.202825	0.342171	0.288168	0.210034	0.26313	0.316622	0.188362	0.171955	0.553509
	Type of milk/liquid used	0.347226	0.425089	0.574014	0.196506	0.293402	0.234452	0.153409	0.306241	0.0755515	0.163535	0.404665	0.31808	0.285459	0.357309	NA	0.437122	0.163111	0.448366	0.308866	0.544587	0.0708877	0.339578	0.155049	0.172978	0.133734	0.408594	0.173117	0.350224	0.337546	0.346139	0.254537	0.702672	0.178425	0.176785
	Flavoured component A	0.241953	0.461923	0.315927	0.19579	0.198655	0.247363	0.104239	0.242728	0.0744559	0.098129	0.318045	0.616015	0.245858	0.369256	NA	0.352386	0.188378	0.743514	0.569726	0.229027	0.150783	0.316004	0.202301	0.216415	0.205124	0.620282	0.170078	0.3744	0.460455	0.466678	0.344866	0.643862	0.307057	0.272435
	Flavoured component B	0.238483	0.277492	0.285569	0.230124	0.180016	0.206908	0.0787821	0.328721	0.101821	0.0466443	0.360934	0.631119	0.207898	0.346345	NA	0.201244	0.15177	0.567487	0.471951	0.188338	0.254397	0.306248	0.276668	0.273936	0.160827	0.476565	0.129934	0.334456	0.366893	0.360944	0.274921	0.572174	0.233342	0.274886
	Flavoured component C	0.372807	0.560881	0.3557	0.19657	0.344003	0.290106	0.121146	0.482708	0.0993601	0.130096	0.43299	0.613827	0.28107	0.353666	NA	0.519306	0.234082	0.653119	0.492129	0.17245	0.182247	0.354997	0.182681	0.195629	0.175756	0.583054	0.19702	0.340012	0.326012	0.426265	0.37163	0.608898	0.30212	0.307247
aSFA: saturated fatty acids
bMUFA: monounsaturated fatty acid
cPUFA: polyunsaturated fatty acid
dTFA: trans fatty acid
eALA: alpha-Linolenic acid
fCarbo: carbonhydrates
gModisac: monosaccharide
hPolysac: polysacchride
