# Supplementary material for: Importance of details in food descriptions in estimating population nutrient intake distributions
Source: Nutr J. 2019 Mar 15;18:17. doi: 10.1186/s12937-019-0443-5 (PMC6419831; doi:10.1186/s12937-019-0443-5)
Supplement: Supplementary file 4 — The population two days’ average of energy and nutrient intake distributions before and after facets’ deletion at cut-off at 1.00. The population means and percentiles of two days’ average of energy, macro- and micronutrient intake distributions before and after facets’ deletion and percent difference (% D) for the Dutch population aged 7 to 69 years (DNFCS 2007–2010) (n = 3819). (XLSX 72 kb) [file 12937_2019_443_MOESM4_ESM.xlsx]

## Sheet: original method
Additional File 4. The population two days’ average of energy and nutrient intake distributions before and after facets’ deletion at cut-off at 1.00.
	7-18 years						19-69 years						All ages
	Male			Female			Male			Female			Male			Female
Nutrients	Original	Adapted	% difference	Original	Adapted	% difference	Original	Adapted	% difference	Original	Adapted	% difference	Original	Adapted	% difference	Original	Adapted	% difference
Energy(kcal)
P5	1456.66	1456.29	0.0255392	1314.18	1317.64	-0.263299	1481.61	1481.09	0.0349019	1121.4	1133.97	-1.12079	1481.09	1474.54	0.442275	1163.11	1165.38	-0.195513
P25	1858.98	1857.03	0.104752	1670.8	1668.7	0.125626	2048.01	2042.25	0.281345	1538.57	1539.29	-0.0469011	2010.14	2008.95	0.0595174	1564.84	1567.09	-0.143534
P50	2225.77	2225.73	0.001879	1915.45	1919.86	-0.23055	2482.88	2487.22	-0.174803	1837.33	1833.88	0.187533	2421.25	2427.22	-0.246603	1852.81	1850.52	0.123573
P75	2653.5	2657.34	-0.144838	2200.15	2199.21	0.0424151	2963.51	2964.6	-0.0368796	2222.89	2224.88	-0.0897333	2907.03	2906.22	0.0278546	2220.04	2224.54	-0.203004
P95	3676.04	3653.51	0.612875	2694.09	2693.98	0.00430712	3748.86	3763.96	-0.402765	2834.36	2829.82	0.160211	3742.46	3744.73	-0.0607986	2812.93	2806.22	0.238575
Mean	2326.35	2328.42	-0.0892686	1951.12	1952.51	-0.0711496	2534.37	2538.65	-0.168566	1902.48	1905.31	-0.149043	2496.49	2500.36	-0.155109	1911.07	1913.65	-0.134994
Protein(g)
P5	41.1237	41.3003	-0.429338	37.0159	37.0159	0	54.5893	54.5777	0.0213229	42.3739	42.3739	0	49.243	49.243	0	41.2284	41.2987	-0.170288
P25	56.1023	56.2607	-0.28239	50.157	50.2303	-0.146151	74.193	74.2391	-0.0621304	56.532	56.6036	-0.126539	69.6318	69.9308	-0.429405	54.904	55.0587	-0.281818
P50	69.0824	69.6314	-0.794742	59.3819	59.2692	0.189791	87.3811	87.5425	-0.184688	67.9694	67.9798	-0.0152491	84.3298	84.0714	0.306428	66.3223	66.3575	-0.0530649
P75	86.0785	85.9422	0.158382	70.3148	70.446	-0.186605	104.915	104.514	0.382397	82.0684	81.9861	0.100256	102.273	102.391	-0.115808	79.9532	79.9316	0.0269746
P95	114.495	114.495	0	91.1919	90.7927	0.437758	132.82	132.137	0.514122	102.192	102.192	0	130.731	130.367	0.278025	101.453	101.278	0.17298
Mean	72.358	72.3839	-0.0357344	61.2223	61.2391	-0.0273868	90.2353	90.2485	-0.0145967	70.0861	70.0046	0.116272	86.9796	86.9951	-0.0177991	68.5203	68.4561	0.0935968
Fat(g)
P5	45.4124	45.3878	0.054109	40.2108	40.5893	-0.941277	47.3982	47.458	-0.126175	34.4838	34.4203	0.184152	46.8081	47.0031	-0.416562	34.6961	34.9701	-0.789675
P25	63.1538	63.0893	0.102266	56.2885	56.2357	0.093762	73.0146	73.2219	-0.283887	52.4241	52.6145	-0.363136	71.4629	71.1656	0.416012	53.1617	53.3548	-0.363348
P50	82.5194	83.2266	-0.857052	69.9324	70.4888	-0.795616	94.8111	95.1137	-0.319259	68.4715	68.5566	-0.124311	92.4607	92.7119	-0.271635	68.747	68.8334	-0.125682
P75	102.176	103.097	-0.90134	85.5652	86.552	-1.1533	117.886	119.057	-0.993338	89.6616	90.1129	-0.503359	115.501	116.953	-1.25699	89.0023	89.3318	-0.370188
P95	151.49	151.49	0	112.099	112.094	0.0042348	157.772	158.263	-0.311368	121.947	122.842	-0.73358	157.68	157.772	-0.0585014	120.076	121.153	-0.897152
Mean	86.9366	87.1593	-0.256178	72.4326	72.7116	-0.385204	97.7191	98.0855	-0.374957	72.7867	73.1095	-0.443491	95.7554	96.0957	-0.355318	72.7242	73.0392	-0.433236
SFA(G)
P5	15.9966	16.1445	-0.924632	14.367	14.3355	0.219498	16.3801	16.4035	-0.14248	11.9723	11.9888	-0.137624	16.3605	16.3801	-0.120274	12.0769	12.5732	-4.10907
P25	23.3132	23.1835	0.556259	21.03	20.9308	0.471563	26.7638	26.8835	-0.447433	19.515	19.8519	-1.72621	26.1613	26.2283	-0.256199	19.7617	20.1194	-1.8102
P50	29.999	30.2007	-0.672427	26.6333	26.985	-1.32067	34.4128	34.5032	-0.262699	26.176	26.5413	-1.39554	33.4459	33.6071	-0.481961	26.3244	26.626	-1.14574
P75	38.5756	38.739	-0.423612	32.7336	32.8353	-0.310736	43.6627	43.8956	-0.533519	34.5141	34.5605	-0.134201	42.7714	42.9983	-0.530388	34.0741	34.2584	-0.540928
P95	53.9451	54.3425	-0.736718	43.9393	44.0343	-0.216176	60.2434	60.6031	-0.597019	48.8254	48.5283	0.60845	58.1417	58.6317	-0.842717	47.7138	47.7572	-0.0908314
Mean	32.0426	32.1258	-0.259804	27.4804	27.6014	-0.440061	35.9378	36.1729	-0.654009	27.7718	27.9622	-0.685344	35.2285	35.4358	-0.58871	27.7204	27.8984	-0.642388
MUFA(G)
P5	14.4404	14.4654	-0.172765	13.0372	13.1831	-1.11887	15.2931	15.4003	-0.700796	10.0526	10.4523	-3.97532	14.9313	14.8964	0.233883	10.5424	10.8042	-2.48257
P25	22.3605	22.3589	0.00729756	19.0344	18.9978	0.192119	24.3615	24.3505	0.0454471	17.2477	17.2359	0.0683149	24.1036	24.0637	0.165653	17.4355	17.5657	-0.74701
P50	28.6615	28.3649	1.03455	24.8261	24.8261	0	31.7285	32.0003	-0.856713	23.2597	23.2988	-0.168149	31.2369	31.3236	-0.27755	23.535	23.6637	-0.546631
P75	36.8249	36.9863	-0.438133	30.983	30.9087	0.239964	41.0934	41.2249	-0.319975	30.2443	30.4466	-0.668907	40.5359	40.7796	-0.601011	30.3561	30.5594	-0.669428
P95	55.2246	55.359	-0.24339	40.7897	40.8024	-0.0311776	56.9435	56.841	0.180066	43.9078	43.9259	-0.0411167	56.7568	56.6293	0.224615	43.206	43.3983	-0.445061
Mean	30.9379	30.9941	-0.181588	25.3572	25.4609	-0.40893	33.7776	33.9032	-0.371864	24.6855	24.7599	-0.301353	33.2604	33.3734	-0.339631	24.8042	24.8837	-0.320781
PUFA(g)
P5	7.09288	7.03398	0.83041	6.08853	6.24605	-2.58707	7.68079	7.65202	0.374529	5.63144	5.69227	-1.08025	7.62052	7.60268	0.234106	5.69227	5.77449	-1.44432
P25	11.0201	11.0201	1.61193e-14	9.55453	9.6466	-0.963589	13.2833	13.1501	1.00267	9.11474	9.15753	-0.469497	12.7231	12.6997	0.183917	9.17265	9.26481	-1.00474
P50	15.1642	15.2021	-0.249868	12.8866	12.8898	-0.0250688	18.6909	18.6338	0.30505	12.792	12.8048	-0.0995497	17.9161	17.9171	-0.00527458	12.8287	12.8307	-0.0155165
P75	20.8377	20.8498	-0.0583362	16.8033	16.6711	0.786582	25.2248	25.2276	-0.0108544	17.3441	17.4043	-0.34702	24.5316	24.7559	-0.914228	17.3055	17.2587	0.270186
P95	33.5277	33.6116	-0.250185	24.1714	24.3001	-0.532657	36.7632	37.2825	-1.4125	26.8728	26.9182	-0.169085	36.2506	36.6427	-1.08176	26.3145	26.4794	-0.626669
Mean	16.9596	17.0309	-0.420512	13.6323	13.6726	-0.295781	19.8351	19.8292	0.0300651	14.0522	14.0941	-0.29835	19.3114	19.3195	-0.0419988	13.978	14.0196	-0.297907
TFA(g)
P5	0.449851	0.442255	1.68859	0.400196	0.400196	0	0.492028	0.491445	0.118405	0.361028	0.365598	-1.26605	0.485908	0.479143	1.39231	0.37006	0.373301	-0.875804
P25	0.77778	0.776034	0.224514	0.722955	0.722955	0	0.941635	0.942313	-0.0719554	0.694339	0.693752	0.0845081	0.898999	0.903337	-0.482524	0.699686	0.700265	-0.0827532
P50	1.11492	1.13109	-1.44995	1.04268	1.05652	-1.32708	1.41359	1.41652	-0.207795	1.08154	1.08346	-0.177281	1.35198	1.35298	-0.0737933	1.07254	1.07711	-0.426369
P75	1.70235	1.71988	-1.02954	1.5077	1.52999	-1.47838	2.00701	2.06671	-2.97467	1.65084	1.66983	-1.15008	1.92879	1.99545	-3.45642	1.63187	1.63865	-0.415477
P95	2.89685	2.90169	-0.167018	2.50914	2.58378	-2.97497	3.5124	3.50524	0.203809	2.93815	2.95676	-0.63343	3.31782	3.44452	-3.81877	2.86417	2.88516	-0.732742
Mean	1.34389	1.3488	-0.365066	1.19609	1.2052	-0.761462	1.60196	1.61438	-0.77485	1.30273	1.30656	-0.293813	1.55497	1.56601	-0.710352	1.28389	1.28865	-0.370777
ALA(mg)
P5	642.273	640.13	0.333602	594.042	606.638	-2.12042	860.996	830.906	3.49488	607.422	606.376	0.172039	803.686	801.762	0.239411	606.859	606.376	0.0795777
P25	1019.63	1019.86	-0.0224592	914.243	923.259	-0.986187	1378.08	1385.44	-0.533982	1009.51	1012.97	-0.34266	1295.4	1299.07	-0.283283	994.069	1005.1	-1.1096
P50	1379.54	1379.54	0	1204.99	1209.21	-0.349623	1906.34	1898.72	0.39971	1345.62	1352.23	-0.491913	1806.3	1810.68	-0.242112	1312.73	1317.27	-0.345653
P75	1935.9	1936.42	-0.0266778	1600.28	1611.14	-0.678376	2513.62	2552.6	-1.55079	1841.41	1864.64	-1.26129	2437.04	2426.94	0.414499	1793.41	1800.78	-0.411
P95	3191.94	3199.36	-0.232327	2285.72	2369.26	-3.65487	3761.77	3713.59	1.2808	2864.56	2856.32	0.287458	3615.28	3613.86	0.0392073	2789.81	2773.18	0.596275
Mean	1569.12	1574.3	-0.329776	1303.48	1312.42	-0.686066	2053.85	2056.67	-0.137502	1493.99	1503.95	-0.666375	1965.57	1968.82	-0.165455	1460.33	1470.11	-0.66948
Marine(mg)
P5	1.92	2	-4.16667	2.01	2.01	0	3.1	3.24557	-4.69582	2.9	2.5962	10.4759	2.864	3	-4.7486	2.625	2.5125	4.28571
P25	7.855	7.5692	3.63845	7.44	7.12803	4.19313	13.317	13.452	-1.01357	10.735	11.1722	-4.07233	11.7872	12.1914	-3.42928	10.18	10.429	-2.44597
P50	15.943	15.9301	0.0806824	16.3314	16.0972	1.4341	28.125	28.3494	-0.797779	25.2055	24.977	0.906548	25.7674	25.7674	0	23.0553	23.1435	-0.382686
P75	39.775	39.75	0.0628536	36.8892	38.4999	-4.36633	118.025	118.025	0	104.999	105.629	-0.600886	94.4207	91.6515	2.93279	78.8304	78.1167	0.905383
P95	382.838	382.963	-0.0326509	355.523	321.918	9.45223	957.693	843.166	11.9587	959.601	948.87	1.11831	829.38	827.647	0.209012	890.9	844.11	5.25199
Mean	77.3226	77.4402	-0.152057	70.0819	69.5643	0.738644	170.133	167.486	1.5563	172.631	172.325	0.177346	153.231	151.087	1.39931	154.515	154.171	0.22232
Cholesterol(mg)
P5	60.9555	59.9717	1.61386	56.9267	57.9767	-1.84444	86.3265	86.3458	-0.0224015	64.6697	65.8018	-1.75071	76.9033	77.3919	-0.635334	61.7264	63.3126	-2.56972
P25	104.815	105.692	-0.836676	90.3763	91.5707	-1.32157	136.675	139.177	-1.83049	111.822	111.89	-0.0603898	130.424	132.894	-1.89408	107.339	107.369	-0.0282285
P50	146.862	146.862	0	127.381	128.787	-1.10373	199.444	199.514	-0.0351851	160.629	160.629	0	188.026	188.577	-0.29307	153.95	155.472	-0.988809
P75	209.342	208.81	0.253678	181.805	182.859	-0.579748	273.241	276.459	-1.17754	230.564	232.226	-0.72108	260.165	263.363	-1.22927	221.11	223.253	-0.969193
P95	338.539	338.539	0	297.819	294.6	1.08084	465.125	461.825	0.709429	378.422	380.822	-0.634213	446.615	446.615	0	366.196	366.196	0
Mean	166.794	167.442	-0.388921	146.008	147.191	-0.810671	222.406	223.568	-0.522837	182.454	183.926	-0.807204	212.278	213.347	-0.503675	176.015	177.437	-0.807712
Carbonhydrates(g)
P5	187.466	187.666	-0.10686	160.148	160.703	-0.34678	146.755	146.756	-0.00100167	117.387	116.939	0.381867	150.612	150.499	0.07531	120.629	120.721	-0.0766052
P25	238.103	237.194	0.38175	213.346	212.221	0.527312	213.855	213.044	0.379497	170.513	170.282	0.135787	218.498	218.682	-0.0840887	175.671	176.562	-0.507205
P50	287.416	287.506	-0.0309926	245.914	245.802	0.0455286	265.584	264.686	0.338281	208.452	209.052	-0.288092	269.922	270.351	-0.159138	215.722	215.795	-0.033844
P75	344.365	344.403	-0.0110217	286.439	285.761	0.236803	330.231	330.328	-0.0294845	250.837	250.709	0.0510572	333.968	334.143	-0.0525334	259.944	259.774	0.0652879
P95	453.535	453.535	0	359.025	360.544	-0.423199	436.217	435.664	0.126776	337.807	337.175	0.187234	438.792	437.821	0.221279	340.963	340.212	0.220364
Mean	298.881	298.85	0.0104095	251.827	251.492	0.133129	276.52	276.748	-0.0823961	215.286	215.354	-0.0319744	280.593	280.773	-0.0643932	221.741	221.738	0.00114986
Modisac(g)
P5	79.2453	78.5025	0.937331	65.0362	65.1413	-0.161591	42.3519	42.5006	-0.351075	37.8508	38.2602	-1.0818	45.5516	45.3547	0.432259	41.4895	41.3462	0.345228
P25	119.716	119.592	0.103497	103.241	102.438	0.77722	81.6586	80.9761	0.835711	72.6957	72.375	0.441057	86.2423	86.2651	-0.0264734	76.0119	75.7942	0.286333
P50	148.189	147.717	0.318664	130.502	130.27	0.178012	113.831	113.944	-0.0991958	95.7283	95.701	0.0284742	122.283	121.973	0.254208	102.508	102.438	0.0680788
P75	185.293	184.741	0.29777	161.427	159.75	1.03881	159.367	158.982	0.241648	129.403	129.146	0.198815	165.949	165.42	0.31865	136.77	136.798	-0.0203007
P95	263.378	263.492	-0.0433217	217.538	217.763	-0.103161	243.256	242.855	0.164653	192.575	194.459	-0.978569	246.372	246.36	0.0049918	199.738	200.983	-0.62366
Mean	156.487	156.133	0.226548	133.963	133.452	0.381261	124.747	124.679	0.0542818	103.545	103.599	-0.0519124	130.527	130.407	0.0918936	108.919	108.873	0.0422063
Polysac(g)
P5	81.9774	82.3155	-0.412425	74.0509	74.0736	-0.0306168	80.3516	79.5181	1.03732	61.1448	61.1448	0	80.6003	80.0663	0.662467	63.0042	62.7863	0.345928
P25	112.883	113.166	-0.250656	94.604	95.3145	-0.751025	118.484	118.718	-0.197662	88.1551	88.2405	-0.0968663	117.201	117.798	-0.508935	89.8913	89.5941	0.330674
P50	135.637	135.452	0.136633	115.2	115.4	-0.173576	148.092	148.262	-0.115317	108.473	108.972	-0.460322	145.367	145.4	-0.0228194	109.584	109.904	-0.291735
P75	165.503	165.792	-0.174347	137.011	136.459	0.40238	179.706	179.848	-0.0790943	129.502	129.639	-0.105716	177.027	177.534	-0.286618	131.161	131.115	0.0352373
P95	221.316	222.034	-0.32433	172.477	173.168	-0.40094	233.703	236.725	-1.29346	175.189	175.031	0.0901939	233.369	234.453	-0.464329	174.901	173.688	0.693485
Mean	142.314	142.597	-0.19878	117.793	117.942	-0.126623	151.689	151.968	-0.18374	111.682	111.689	-0.00681042	149.982	150.261	-0.186339	112.761	112.794	-0.0289206
Fibre(g)
P5	9.78311	9.78508	-0.020108	9.03879	9.06532	-0.293562	11.5887	11.578	0.0917108	9.63007	9.62819	0.0195949	10.8693	10.8736	-0.0401728	9.46553	9.46661	-0.0114415
P25	13.8789	14.1864	-2.21495	12.6342	12.7292	-0.752036	16.8512	16.8608	-0.0571437	14.2037	14.1317	0.506822	16.2546	16.3092	-0.335814	13.8692	13.8922	-0.165559
P50	17.4951	17.8257	-1.89013	15.4839	15.3954	0.571228	21.5273	21.5648	-0.174213	17.5621	17.5461	0.0913698	20.9705	20.9908	-0.0968191	17.17	17.1707	-0.00368246
P75	21.7262	21.8191	-0.42742	18.6372	18.7729	-0.728047	26.4277	26.6464	-0.82755	22.0315	22.0017	0.135041	25.844	26.0243	-0.697384	21.2962	21.3196	-0.109921
P95	29.9255	29.9255	-7.85287e-09	24.6428	25.0128	-1.50151	35.6369	35.3347	0.848187	28.5922	28.628	-0.125197	35.3255	35.0732	0.713976	28.3548	28.2837	0.250689
Mean	18.4555	18.5226	-0.363422	15.965	16.0511	-0.539053	22.3141	22.3033	0.0484242	18.4112	18.3827	0.15478	21.6114	21.6148	-0.0156267	17.979	17.9708	0.0459395
Calcium(mg)
P5	390.868	391.372	-0.12914	332.172	332.172	0	469.892	468.983	0.19345	429.418	429.418	0	448.484	449.224	-0.165058	404.417	404.417	0
P25	686.279	689.547	-0.476191	615.502	627.453	-1.94162	790.99	791.577	-0.0742358	707.651	709.572	-0.271389	769.44	769.246	0.0252696	694.671	695.762	-0.157009
P50	921.585	916.89	0.509476	828.023	833.51	-0.662646	1091.59	1090.93	0.0607141	943.89	941.392	0.264675	1049.16	1055.38	-0.59355	923.831	923.831	0
P75	1231.83	1237.63	-0.470877	1072.06	1079.53	-0.697358	1447.61	1441.33	0.433795	1195.45	1199.21	-0.314517	1403.11	1401.38	0.122842	1176.43	1179.09	-0.226042
P95	1832.27	1864.64	-1.7664	1544.75	1545.28	-0.03444	1998.65	1998.65	0	1702.4	1702.4	0	1997.95	1997.95	0	1677.4	1680.67	-0.194891
Mean	995.429	999.692	-0.428226	874.4	879.802	-0.617781	1148.49	1149.57	-0.0940659	992.244	992.407	-0.0164061	1120.62	1122.28	-0.148123	971.426	972.514	-0.112033
Copper(mg)
P5	0.588649	0.588649	0	0.552287	0.553336	-0.18992	0.716986	0.71894	-0.272474	0.580654	0.577707	0.507471	0.676427	0.685559	-1.35006	0.569429	0.571643	-0.388651
P25	0.802287	0.800134	0.268423	0.725474	0.726262	-0.108547	0.979552	0.990394	-1.10685	0.818009	0.815309	0.330061	0.930412	0.932081	-0.179401	0.799205	0.798432	0.0967235
P50	0.988651	0.984195	0.450703	0.872188	0.875878	-0.423104	1.21801	1.21535	0.217977	1.01234	1.0106	0.172367	1.17821	1.18365	-0.461284	0.992779	0.993077	-0.0300362
P75	1.25761	1.26061	-0.238383	1.05659	1.05689	-0.0285731	1.48031	1.48482	-0.304555	1.2593	1.25922	0.00624312	1.44484	1.44934	-0.311607	1.2232	1.22675	-0.289906
P95	1.70206	1.71706	-0.881282	1.3691	1.36494	0.303516	2.02423	2.02153	0.133384	1.69236	1.67727	0.891203	1.97019	1.98066	-0.531233	1.65505	1.65032	0.28622
Mean	1.05867	1.06184	-0.300274	0.908214	0.909471	-0.138424	1.26587	1.26944	-0.281535	1.07418	1.06991	0.397013	1.22814	1.23163	-0.284477	1.04486	1.04157	0.314794
Iron(mg)
P5	5.1146	4.93041	3.60122	4.72906	4.72516	0.0825204	6.45486	6.43173	0.358379	5.60603	5.5613	0.797951	5.86438	5.91397	-0.845584	5.38894	5.40876	-0.367833
P25	7.08236	7.08459	-0.0313646	6.37788	6.37788	-1.39259e-14	9.18403	9.1853	-0.0138718	7.61773	7.59899	0.246054	8.6861	8.6896	-0.0403075	7.31983	7.31723	0.0354444
P50	8.79986	8.76535	0.392198	7.66326	7.66646	-0.0417932	11.1074	11.1347	-0.245951	9.19675	9.16132	0.385312	10.7531	10.7125	0.377588	8.88535	8.87924	0.0687125
P75	10.9062	10.873	0.304021	9.26585	9.29905	-0.358236	13.3611	13.3209	0.300611	11.3648	11.347	0.156817	13.1021	13.084	0.137687	11.0065	11.0114	-0.0442818
P95	14.9059	14.9423	-0.244169	12.1973	12.2324	-0.287868	17.6088	17.5219	0.49379	15.203	15.0507	1.00173	17.3668	17.2213	0.837426	14.868	14.8529	0.101301
Mean	9.24017	9.23041	0.105727	7.9976	8.02396	-0.329514	11.4897	11.484	0.0495567	9.70666	9.68155	0.258752	11.0801	11.0736	0.0580876	9.40475	9.38872	0.170379
Iodine(µg)
P5	78.2909	77.3367	1.2188	74.5445	74.1205	0.568757	98.6473	98.0407	0.614897	84.0304	84.0304	0	93.2703	94.0704	-0.857735	81.7998	82.075	-0.336368
P25	125.042	124.948	0.0750634	108.662	108.838	-0.16149	152.458	152.521	-0.0412125	120.284	120.183	0.0840971	146.698	145.897	0.546217	118.474	118.072	0.339205
P50	163.887	163.887	-7.29162e-09	138.108	137.814	0.213048	192.138	192.138	2.54504e-08	151.307	151.402	-0.063212	186.656	186.656	-8.89339e-09	148.565	148.712	-0.0987501
P75	210.826	210.826	-3.72345e-09	169.961	168.562	0.822672	241.294	241.124	0.0703419	188.356	188.356	2.12364e-08	235.181	235.107	0.0315885	185.776	185.473	0.163112
P95	286.831	286.637	0.0676896	230.093	229.54	0.24009	321.967	322.789	-0.255427	248.523	246.992	0.616091	320.874	319.209	0.518941	246.782	245.085	0.687409
Mean	171.403	170.981	0.24609	142.394	141.94	0.319024	198.602	198.259	0.172901	156.745	156.566	0.114346	193.649	193.291	0.184699	154.21	153.982	0.147734
Magenesium(mg)
P5	156.652	157.124	-0.301424	143.138	140.875	1.58093	218.503	217.469	0.473271	179.124	178.534	0.329519	190.15	191.059	-0.478319	164.374	164.397	-0.0142718
P25	211.837	214.926	-1.45788	194.456	193.907	0.282315	308.656	308.641	0.00468759	243.594	244.208	-0.25224	283.747	284.196	-0.158294	231.831	231.9	-0.0299446
P50	267.076	268.657	-0.592076	235.524	236.149	-0.265656	370.296	371.607	-0.35414	294.59	294.423	0.0568718	355.166	355.439	-0.0767938	284.564	284.297	0.0936054
P75	337.163	337.571	-0.121268	279.506	280.46	-0.341253	448.544	449.438	-0.199123	355.382	354.14	0.349568	435.818	435.818	1.30429e-14	345.489	345.252	0.0685015
P95	460.874	460.874	0	365.85	365.85	0	577.642	577.642	0	465.219	463.709	0.324547	566.435	568.649	-0.390923	456.55	457.428	-0.192359
Mean	285.091	285.665	-0.201511	241.412	241.726	-0.12992	383.606	384.059	-0.117856	306.34	306.243	0.0317502	365.665	366.14	-0.129734	294.87	294.845	0.00836768
Sodium(mg)
P5	1446.52	1443.64	0.198739	1273.38	1270.35	0.238167	1624.93	1622.47	0.151454	1226.44	1219.44	0.57094	1533.06	1558.69	-1.67185	1234.32	1228.17	0.497937
P25	1951.38	1952.95	-0.0804764	1748.31	1753.6	-0.302755	2357.14	2363.66	-0.276624	1773.18	1788.7	-0.875281	2270.17	2272.43	-0.0993775	1766.88	1784.63	-1.00458
P50	2472.91	2492.05	-0.773968	2138.72	2134.19	0.211738	2970.06	2985.96	-0.535226	2235.92	2238.53	-0.117117	2873.24	2890.15	-0.58851	2225.06	2223.94	0.0505168
P75	3146.76	3152.25	-0.174413	2567.4	2568.32	-0.0356824	3629.72	3644.18	-0.39816	2811.88	2825.03	-0.467619	3540.36	3560.54	-0.570009	2782.03	2782.34	-0.0110234
P95	4255.73	4259.5	-0.0886555	3398.17	3408.62	-0.307569	4791.94	4830.01	-0.794503	3771.98	3779.83	-0.208188	4739.24	4745.12	-0.124102	3668.31	3674.28	-0.162816
Mean	2610.61	2618.66	-0.308004	2194.99	2197.86	-0.13093	3058.14	3065.11	-0.227965	2336.1	2345.91	-0.419956	2976.64	2983.81	-0.240749	2311.17	2319.75	-0.371464
Phosphorus(mg)
P5	757.186	766.062	-1.17218	680.354	677.166	0.468506	981.541	981.197	0.0350132	771.794	769.857	0.250934	928.106	921.15	0.74943	750.234	751.134	-0.11987
P25	1037.88	1032.84	0.48601	940.408	941.989	-0.168129	1350.15	1352.47	-0.171867	1065.26	1063.18	0.195383	1284.86	1290.35	-0.42705	1028.82	1030.15	-0.129122
P50	1313.22	1319.28	-0.461879	1131.2	1129.09	0.186956	1637.15	1639.93	-0.169685	1287.05	1292.31	-0.409062	1583.65	1590.46	-0.429899	1264.04	1264.04	0
P75	1651.86	1655.8	-0.237992	1382.75	1389.01	-0.452567	2023.41	2023.06	0.0169716	1564.66	1562.59	0.131917	1966.46	1966.46	0	1544.97	1539.21	0.372664
P95	2223.19	2216.83	0.286073	1782.09	1782.09	0	2640.79	2641.25	-0.017591	2041.72	2055.44	-0.671739	2543.15	2544.84	-0.0664087	1981.16	1981.16	0
Mean	1384.72	1388.03	-0.238934	1175.81	1178.82	-0.255759	1707.37	1710.79	-0.200262	1338.04	1337.61	0.0319417	1648.61	1652.01	-0.206178	1309.38	1309.56	-0.0136984
Potassium(mg)
P5	1502.38	1505.67	-0.219331	1371.14	1355.79	1.1193	2167.08	2139.82	1.25818	1788.91	1798.44	-0.532889	1894.9	1896.23	-0.0702695	1651.81	1651.81	0
P25	2170.06	2170.45	-0.0177877	1939.34	1933.12	0.32096	3012.19	3022.34	-0.33722	2361.57	2372.03	-0.442866	2798.94	2799.22	-0.00999169	2278.51	2272.71	0.254303
P50	2648.25	2640.58	0.289672	2361.7	2360.98	0.0300967	3594.36	3609.58	-0.423534	2887.87	2885.13	0.0946524	3421.28	3426.5	-0.152412	2808.15	2808.11	0.00116255
P75	3270.56	3271.8	-0.037965	2787.38	2782.97	0.158077	4348.05	4348.05	-5.8463e-09	3541.09	3538.46	0.07436	4252.81	4244.99	0.183823	3422.92	3403.44	0.568995
P95	4267.95	4288.36	-0.478246	3573.84	3581.98	-0.227854	5671.77	5633.47	0.675226	4554.89	4527.11	0.609886	5483.46	5489.49	-0.110039	4395.43	4389.33	0.138726
Mean	2770.43	2774.22	-0.13706	2399.63	2401.07	-0.0598931	3735.17	3739.23	-0.108735	2995.14	2994.23	0.0304939	3559.48	3563.49	-0.11275	2889.94	2889.44	0.0172354
Selenium(µg)
P5	19.2525	19.2816	-0.15154	17.4922	17.4867	0.0317268	25.8017	25.7224	0.307038	20.6026	20.4745	0.621594	22.7068	22.7068	0	19.9124	19.9124	0
P25	26.6376	26.6869	-0.18522	24.3197	24.3371	-0.0714405	37.0642	37.1741	-0.29649	28.9678	28.9468	0.0725777	34.3607	34.318	0.124442	27.892	27.8313	0.21753
P50	34.4969	34.62	-0.356708	30.0928	30.0533	0.131211	46.2416	46.21	0.0682348	36.7019	36.631	0.193167	43.9173	44.003	-0.195303	34.9358	34.9358	0
P75	44.6903	44.4128	0.620815	36.347	36.347	0	58.1428	58.2291	-0.148428	47.4074	46.9909	0.878585	56.1595	56.1989	-0.070241	45.6748	45.3849	0.634827
P95	64.2783	64.0723	0.320441	51.0211	51.6713	-1.27437	92.951	94.1859	-1.32856	68.8274	69.5084	-0.989506	87.3182	89.9189	-2.97837	66.6235	67.187	-0.845723
Mean	37.2094	37.2063	0.00833155	31.5745	31.5827	-0.0260565	50.3555	50.5549	-0.396035	39.925	39.9129	0.0303286	47.9614	48.1239	-0.338902	38.4498	38.4413	0.0221489
Zinc(mg)
P5	4.96165	4.96543	-0.0761287	4.27955	4.2499	0.692827	6.40187	6.40316	-0.0201543	4.97962	5.05093	-1.43192	5.68211	5.66326	0.331707	4.84735	4.84874	-0.0287417
P25	6.811	6.80317	0.115003	6.16447	6.17539	-0.177113	9.07009	9.09954	-0.324704	7.06979	7.04653	0.328984	8.55419	8.56244	-0.0963419	6.8814	6.895	-0.197646
P50	8.53667	8.49886	0.442925	7.47493	7.46876	0.0825644	10.9166	10.9129	0.0337398	8.64629	8.64926	-0.0343151	10.5782	10.5624	0.14851	8.45377	8.40933	0.525692
P75	10.6001	10.6001	0.000150942	8.88491	8.85881	0.293848	13.4178	13.4093	0.0635285	10.5213	10.4998	0.204735	12.9956	12.9956	0	10.2186	10.2223	-0.0362669
P95	14.7043	14.719	-0.100457	11.9355	11.9337	0.0149934	17.7603	17.679	0.457883	13.8151	13.9723	-1.13796	17.381	17.3566	0.140249	13.6965	13.808	-0.813948
Mean	9.03019	9.02738	0.0311911	7.73191	7.72793	0.0514655	11.3987	11.3872	0.101249	8.99756	8.97446	0.256709	10.9674	10.9574	0.0907439	8.77397	8.75425	0.224758
RAE(µg)
P5	179.94	176.234	2.05952	178.741	181.063	-1.29934	282.323	286.336	-1.42142	214.126	212.737	0.648641	259.053	259.086	-0.0129156	202.637	202.733	-0.0474915
P25	366.607	371.253	-1.26728	325.298	320.331	1.52708	483.268	485.302	-0.420973	382.391	384.459	-0.540892	460.083	462.509	-0.527217	367.853	371.022	-0.861262
P50	537.827	544.328	-1.20876	459.942	459.377	0.122775	707.509	707.675	-0.023505	565.693	568.341	-0.468116	667.648	677.38	-1.45759	544.86	544.874	-0.00246703
P75	807.083	843.421	-4.50236	696.672	698.939	-0.325367	1086.48	1093.82	-0.675136	854.83	858.107	-0.383405	1011.89	1025.82	-1.3767	827.733	834.393	-0.804605
P95	1702.92	1702.86	0.00315048	1495.41	1491.34	0.271951	2238.76	2239.87	-0.049592	1957.57	2010.45	-2.70129	2142.46	2153.28	-0.505301	1878.6	1873.73	0.259128
Mean	695.953	701.35	-0.775574	610.854	609.868	0.161379	934.604	938.261	-0.391276	764.898	753.133	1.53815	891.142	895.116	-0.445934	737.685	727.824	1.33675
Folate(µg)
P5	89.5525	88.8555	0.778314	89.6665	88.9504	0.798662	139.378	143.027	-2.61744	113.493	114.696	-1.05944	124.104	123.757	0.279896	105.894	106.265	-0.350559
P25	144.319	144.176	0.0990858	134.013	134.071	-0.0438338	211.869	212.694	-0.389768	172.537	173.483	-0.548057	193.108	195.823	-1.40622	162.474	162.334	0.0861401
P50	187.788	188.566	-0.413948	169.783	169.225	0.328735	274.009	274.009	0	230.337	229.031	0.56711	260.343	260.41	-0.0257747	219.318	218.509	0.368801
P75	258.929	257.015	0.73923	222.829	223.712	-0.396296	368.437	366.977	0.39628	307.289	307.318	-0.00936384	352.415	350.09	0.659697	294.402	292.431	0.669751
P95	398.123	396.575	0.388753	334.7	338.503	-1.13613	563.76	563.26	0.0886903	465.35	465.499	-0.0319158	550.496	540.335	1.84572	437.317	437.317	0
Mean	210.866	210.594	0.129336	185.779	185.787	-0.00442133	304.322	304.299	0.00762814	250.592	249.933	0.263119	287.303	287.234	0.0238961	239.142	238.601	0.226402
Vitamin B1(mg)
P5	0.445919	0.430523	3.45278	0.404532	0.399732	1.18656	0.556676	0.557191	-0.0926115	0.444561	0.445349	-0.17722	0.531642	0.531642	0	0.435896	0.435461	0.0998174
P25	0.680144	0.691982	-1.74057	0.606212	0.609729	-0.580249	0.844395	0.844467	-0.00851861	0.698517	0.703739	-0.747633	0.811775	0.815624	-0.474261	0.680196	0.687522	-1.07709
P50	0.920639	0.946742	-2.83537	0.806965	0.825492	-2.29589	1.11029	1.14121	-2.785	0.89129	0.910025	-2.10205	1.0755	1.09679	-1.97896	0.876075	0.893791	-2.02224
P75	1.26517	1.303	-2.99001	1.06723	1.11187	-4.18205	1.50512	1.52534	-1.34375	1.22315	1.23271	-0.781696	1.46423	1.49009	-1.76592	1.19583	1.21339	-1.4684
P95	1.97831	2.02031	-2.12313	1.64033	1.71702	-4.67528	2.41796	2.38797	1.24016	1.9136	1.94844	-1.82056	2.31697	2.34597	-1.25167	1.88488	1.9136	-1.52363
Mean	1.02964	1.05991	-2.93997	0.87962	0.912739	-3.76512	1.25321	1.26491	-0.933769	1.0121	1.02438	-1.21334	1.21249	1.22757	-1.24403	0.988696	1.00466	-1.6144
Vitamin B2(mg)
P5	0.631356	0.635061	-0.586827	0.536524	0.53962	-0.577201	0.781557	0.789325	-0.99391	0.603781	0.61612	-2.04373	0.735864	0.743409	-1.02528	0.589833	0.595693	-0.993594
P25	1.03298	1.07851	-4.4072	0.914317	0.938424	-2.63668	1.23736	1.25227	-1.20463	1.00558	1.00673	-0.114482	1.19311	1.21129	-1.52324	0.988264	0.992728	-0.451692
P50	1.3941	1.49056	-6.91932	1.22524	1.2813	-4.57544	1.63173	1.66534	-2.05934	1.34847	1.35331	-0.358669	1.60236	1.62782	-1.58847	1.32377	1.34486	-1.59345
P75	1.89217	2.07343	-9.57977	1.61024	1.71873	-6.73758	2.16447	2.21885	-2.51254	1.7184	1.74285	-1.42275	2.10634	2.20081	-4.48485	1.69627	1.73249	-2.13488
P95	2.93491	3.3098	-12.7735	2.41195	2.76772	-14.7505	3.1953	3.37946	-5.76336	2.4671	2.64561	-7.23539	3.14629	3.37802	-7.36509	2.45685	2.69136	-9.54519
Mean	1.5366	1.68594	-9.71835	1.31835	1.4158	-7.39251	1.79345	1.83989	-2.58903	1.42861	1.46311	-2.415	1.74668	1.81185	-3.73123	1.40913	1.45476	-3.23766
Vitamin B6(mg)
P5	0.699944	0.731805	-4.55198	0.655147	0.675048	-3.03773	0.946291	0.948216	-0.203426	0.733094	0.731769	0.180743	0.883552	0.896539	-1.46988	0.704967	0.719727	-2.09375
P25	1.13483	1.17705	-3.72065	0.983502	1.02379	-4.09644	1.48273	1.5107	-1.88636	1.13025	1.14168	-1.01126	1.39583	1.42617	-2.17314	1.09282	1.11493	-2.02276
P50	1.5791	1.64515	-4.18327	1.29803	1.37912	-6.24737	1.95255	1.98262	-1.53996	1.5456	1.564	-1.19062	1.88974	1.93837	-2.57363	1.48954	1.53147	-2.81509
P75	2.15442	2.37902	-10.4247	1.81847	1.91201	-5.14418	2.52775	2.60463	-3.04166	2.06349	2.08354	-0.971634	2.47603	2.5858	-4.43356	2.01946	2.06302	-2.15704
P95	3.77315	4.30358	-14.0581	2.97135	3.37243	-13.498	4.14745	4.25369	-2.56156	3.4098	3.51445	-3.069	4.08453	4.25369	-4.14156	3.27943	3.50304	-6.81857
Mean	1.81184	1.94822	-7.52708	1.50102	1.61478	-7.57874	2.16219	2.21708	-2.53893	1.7222	1.75443	-1.87141	2.09838	2.16812	-3.3233	1.68313	1.72976	-2.77057
Vitamin B12(µg)
P5	1.24223	1.24921	-0.562081	1.06275	1.12172	-5.54892	1.84992	1.83612	0.746238	1.28193	1.27854	0.264872	1.69372	1.68664	0.417844	1.26993	1.26414	0.455922
P25	2.28023	2.30324	-1.0091	2.03269	2.05406	-1.05161	3.17137	3.18568	-0.451253	2.41432	2.4085	0.240857	2.98414	3.00481	-0.692834	2.33087	2.34529	-0.618719
P50	3.33251	3.44071	-3.24695	2.81215	2.841	-1.02599	4.5479	4.56228	-0.316221	3.44764	3.44916	-0.044089	4.27343	4.312	-0.90255	3.30162	3.29557	0.183153
P75	4.76501	4.85904	-1.97333	3.9885	3.99716	-0.217095	6.30982	6.3115	-0.0266573	4.85924	4.8804	-0.435632	6.07002	6.06361	0.105595	4.74383	4.73513	0.183337
P95	7.61544	7.61544	0	6.23478	6.28754	-0.846175	10.6846	10.8602	-1.64288	9.2714	8.87925	4.22967	10.3897	10.552	-1.5625	8.555	8.55271	0.026756
Mean	3.78422	3.84502	-1.60669	3.16167	3.21265	-1.6123	5.16554	5.18093	-0.297769	4.12315	4.04251	1.95573	4.91398	4.93764	-0.48134	3.9533	3.89591	1.45163
Vitamin C(mg)
P5	23.9687	23.6679	1.25515	23.1259	21.2128	8.27249	26.4591	26.785	-1.23171	23.7142	23.6491	0.274322	26.2561	26.2561	0	23.7142	23.2382	2.00717
P25	47.578	45.8728	3.58398	46.6034	44.2017	5.15335	50.1324	50.1639	-0.0628915	50.7608	50.7616	-0.00146471	49.5155	48.9004	1.24227	49.8837	48.4695	2.8349
P50	75.8102	71.6881	5.43737	72.7898	66.6778	8.39676	83.5267	82.5887	1.12304	82.518	80.8192	2.05869	81.7138	80.3605	1.65611	80.7771	79.0287	2.16446
P75	114.883	109.296	4.86299	110.277	105.726	4.12739	129.3	126.715	1.99893	126.041	124.069	1.56515	126.786	122.664	3.25137	122.065	119.209	2.33954
P95	176.373	167.271	5.16069	169.35	164.969	2.58667	218.299	218.299	0	208.753	205.981	1.32798	210.324	208.254	0.984267	204.491	200.591	1.90725
Mean	85.948	81.8096	4.81493	83.9031	79.4972	5.2512	97.7003	96.2262	1.5088	95.0497	93.5544	1.57323	95.56	93.6007	2.05033	93.0806	91.0711	2.15891
Vitamin D(µg)
P5	0.742562	0.729256	1.79196	0.593136	0.600706	-1.27639	1.13112	1.12804	0.271763	0.695059	0.721339	-3.78091	1.03796	1.05175	-1.32872	0.662631	0.677418	-2.2317
P25	1.5423	1.5409	0.0909051	1.38479	1.37246	0.89045	2.38644	2.40099	-0.609675	1.70602	1.70602	0	2.20362	2.2009	0.123565	1.65068	1.65176	-0.0657327
P50	2.44961	2.43985	0.398528	2.09602	2.09416	0.0886961	3.47275	3.4537	0.548512	2.61724	2.64687	-1.13191	3.29779	3.2856	0.369578	2.49975	2.50764	-0.315616
P75	3.58141	3.57774	0.102458	2.85779	2.87723	-0.68011	4.84696	4.81774	0.60277	3.73772	3.69461	1.15329	4.65672	4.65464	0.0448813	3.56018	3.55002	0.285442
P95	5.93174	5.93174	0	4.42637	4.45645	-0.679576	7.66884	7.5699	1.29014	6.48884	6.38964	1.52871	7.5169	7.47508	0.556245	6.11392	5.9601	2.51588
Mean	2.75253	2.74524	0.264836	2.22486	2.2328	-0.357077	3.86045	3.82136	1.01255	3.0219	3.01174	0.336284	3.65868	3.62538	0.910104	2.8811	2.87413	0.241696
Vitamin E(mg)
P5	5.26201	5.40993	-2.81097	4.89434	4.92092	-0.543082	6.00272	5.82337	2.98783	4.88852	4.81364	1.53174	5.7733	5.72239	0.881839	4.88852	4.85579	0.66955
P25	8.50205	8.69824	-2.30763	7.46207	7.67354	-2.834	10.2499	10.1947	0.538623	7.94864	7.95574	-0.0892909	9.9873	9.93541	0.519563	7.81579	7.9146	-1.26432
P50	11.5719	11.9939	-3.64637	9.81928	10.0221	-2.06588	13.8007	13.7426	0.421174	10.7924	10.7789	0.124981	13.3561	13.4	-0.328359	10.621	10.6262	-0.0491714
P75	15.9989	16.087	-0.550798	13.1643	12.8731	2.21148	18.5015	18.425	0.413323	14.3929	14.3431	0.345454	18.1249	18.1123	0.0690886	14.1448	14.0855	0.419629
P95	25.0299	24.9267	0.412271	19.0944	19.4751	-1.99378	27.8601	27.4842	1.34932	22.172	21.5151	2.96263	27.1232	27.0924	0.113493	21.1459	20.9251	1.04447
Mean	12.9815	13.2349	-1.9526	10.649	10.8334	-1.73156	15.0176	14.9789	0.257682	11.8016	11.6968	0.888595	14.6468	14.6613	-0.0990776	11.598	11.5442	0.463599
Percent difference larger than 5% are shown in bold.
